# Supplementary material for: (Acetyl­acetonato)(dicyanamido)(1,10-phenanthroline)copper(II) dihydrate
Source: Acta Crystallogr Sect E Struct Rep Online. 2010 Aug 4;66(Pt 9):m1062–3. doi: 10.1107/S1600536810030163 (PMC3007884; doi:10.1107/S1600536810030163)
Supplement: Supplementary file 1 [file e-66-m1062-sup1.cif]

##############################################################################
###                                                                        ###
###        Electronic paper (Acta Crystallographica Section E)             ###
###                                                                        ###
##############################################################################
#                                                                            #
# This CIF contains the data in a paper accepted for publication in Acta     #
# Crystallographica Section E. It conforms to the requirements of Notes      #
# for Authors for Section E, and has been peer reviewed under the auspices   #
# of the IUCr Commission on Journals.                                        #
#                                                                            #
# Full details of the Crystallographic Information File format               #
# are given in the paper "The Crystallographic Information File (CIF):       #
# a New Standard Archive File for Crystallography" by S. R. Hall, F. H.      #
# Allen and I. D. Brown [Acta Cryst. (1991), A47, 655-685].                  #
#                                                                            #
# The current version of the core CIF dictionary is obtainable from          #
# ftp://ftp.iucr.org/pub/cif_core.dic. The current version number is 2.4.    #
#                                                                            #
# Software is freely available for graphical display of the structure(s) in  #
# this CIF.  For information consult the CIF home page http://www.iucr.org/  #
# cif/home.html                                                              #
#                                                                            #
# This file may be used for bona fide research purposes within the           #
# scientific community so long as proper attribution is given to the journal # 
# article from which it was obtained.                                        #
#                                                                            #
##############################################################################
                                             
data_I
_audit_creation_method     'WinGX routine CIF_UPDATE'
_chemical_name_systematic
;
(Acetylacetonato)(dicyanamido)(1,10-phenanthroline)copper(II) dihydrate
;
_chemical_name_common     ?
_chemical_formula_moiety     'C19 H15 Cu N5 O2, 2(H2 O)'
_chemical_formula_sum     'C19 H19 Cu N5 O4'
_chemical_formula_iupac     '[Cu (C5 H7 O2) (C2 N3) (C12 H8 N2)], 2H2 O'
_chemical_formula_weight     444.93
_chemical_melting_point     ?
_symmetry_cell_setting     triclinic
_symmetry_space_group_name_H-M     'P -1'
_symmetry_space_group_name_Hall     '-p 1'
loop_
    _symmetry_equiv_pos_as_xyz
    'x, y, z'
    '-x, -y, -z'
_cell_length_a     8.2825(8)
_cell_length_b     9.9853(7)
_cell_length_c     12.1109(7)
_cell_angle_alpha     76.388(5)
_cell_angle_beta     79.236(7)
_cell_angle_gamma     83.554(7)
_cell_volume     953.90(13)
_cell_formula_units_Z     2
_cell_measurement_reflns_used     5220
_cell_measurement_theta_min     3.5013
_cell_measurement_theta_max     32.5379
_cell_measurement_temperature     100(2)
_exptl_crystal_description     slab
_exptl_crystal_colour     blue
_exptl_crystal_size_max     0.44
_exptl_crystal_size_mid     0.38
_exptl_crystal_size_min     0.15
_exptl_crystal_density_diffrn     1.549
_exptl_crystal_density_method     'not measured'
_exptl_crystal_F_000     458
loop_
    _exptl_crystal_face_index_h
    _exptl_crystal_face_index_k
    _exptl_crystal_face_index_l
    _exptl_crystal_face_perp_dist
    0 -1 2 0.1662
    0 1 -2 0.2817
    0 1 0 0.2361
    0 1 1 0.1908
    0 -1 -1 0.1574
    1 0 0 0.0608
    -1 0 0 0.0892
    1 -4 -16 0.261
    2 -13 0 0.2096
_exptl_absorpt_coefficient_mu     1.182
_exptl_absorpt_correction_type     analytical
_exptl_absorpt_process_details
;
(<i>CrysAlis RED</i>; Oxford Diffraction, 2009)
;
_exptl_absorpt_correction_T_min     0.667
_exptl_absorpt_correction_T_max     0.847
_exptl_special_details
;
;
_diffrn_ambient_temperature     100(2)
_diffrn_radiation_type     MoK\a
_diffrn_radiation_wavelength     0.71073
_diffrn_radiation_monochromator     graphite
_diffrn_measurement_device_type     'Oxford Diffraction Gemini diffractometer'
_diffrn_measurement_method     '\w scans'
_diffrn_detector_area_resol_mean     10.4738
_diffrn_reflns_number     10664
_diffrn_reflns_av_R_equivalents     0.0282
_diffrn_reflns_theta_min     3.51
_diffrn_reflns_theta_max     32.64
_diffrn_reflns_theta_full     30.5
_diffrn_measured_fraction_theta_max     0.895
_diffrn_measured_fraction_theta_full     0.997
_diffrn_reflns_limit_h_min     -12
_diffrn_reflns_limit_h_max     10
_diffrn_reflns_limit_k_min     -15
_diffrn_reflns_limit_k_max     14
_diffrn_reflns_limit_l_min     -17
_diffrn_reflns_limit_l_max     17
_refine_special_details
;
Refinement of <i>F</i>^2^ against ALL reflections. The weighted <i>R</i>-factor
<i>wR</i> and goodness of fit <i>S</i> are based on <i>F</i>^2^, conventional
<i>R</i>-factors <i>R</i> are based on <i>F</i>, with <i>F</i> set to zero for
negative <i>F</i>^2^. The threshold expression of <i>F</i>^2^ >
\s(<i>F</i>^2^) is used only for calculating <i>R</i>-factors(gt) <i>etc</i>.
and is not relevant to the choice of reflections for refinement.
<i>R</i>-factors based on <i>F</i>^2^ are statistically about twice as large
as those based on <i>F</i>, and <i>R</i>- factors based on all data will be
even larger.
The water molecule hydrogen geometries were restrained to ideal values.
;
_reflns_number_total     6254
_reflns_number_gt     4672
_reflns_threshold_expression     I>2\s(I)
_refine_ls_structure_factor_coef     Fsqd
_refine_ls_matrix_type     full
_refine_ls_R_factor_all     0.053
_refine_ls_R_factor_gt     0.0344
_refine_ls_wR_factor_gt     0.0778
_refine_ls_wR_factor_ref     0.0816
_refine_ls_goodness_of_fit_ref     0.97
_refine_ls_restrained_S_all     0.971
_refine_ls_number_reflns     6254
_refine_ls_number_parameters     280
_refine_ls_number_restraints     6
_refine_ls_hydrogen_treatment     mixed
_refine_ls_weighting_scheme     calc
_refine_ls_weighting_details
                 'calc w=1/[\s^2^(Fo^2^)+(0.0386P)^2^] where P=(Fo^2^+2Fc^2^)/3'
_atom_sites_solution_hydrogens     geom
_atom_sites_solution_primary     direct
_atom_sites_solution_secondary     difmap
_refine_ls_shift/su_max     0.002
_refine_ls_shift/su_mean     0
_refine_diff_density_max     0.517
_refine_diff_density_min     -0.422
_refine_ls_extinction_method     none
loop_
    _atom_type_symbol
    _atom_type_description
    _atom_type_scat_dispersion_real
    _atom_type_scat_dispersion_imag
    _atom_type_scat_source
    C C 0.0033 0.0016 'International Tables Vol C Tables 4.2.6.8 and 6.1.1.4'
    H H 0 0 'International Tables Vol C Tables 4.2.6.8 and 6.1.1.4'
    N N 0.0061 0.0033 'International Tables Vol C Tables 4.2.6.8 and 6.1.1.4'
    O O 0.0106 0.006 'International Tables Vol C Tables 4.2.6.8 and 6.1.1.4'
    Cu Cu 0.3201 1.2651 'International Tables Vol C Tables 4.2.6.8 and 6.1.1.4'
_computing_data_collection
;
CrysAlis CCD (Oxford Diffraction 2009)
;
_computing_cell_refinement
;
CrysAlis RED (Oxford Diffraction, 2009)
;
_computing_data_reduction
;
CrysAlis RED (Oxford Diffraction, 2009)
;
_computing_structure_solution     'SIR92 (Altomare <i>et al.</i>, 1994)'
_computing_structure_refinement     'SHELXL97 (Sheldrick, 2008)'
_computing_molecular_graphics     'ORTEPII (Johnson, 1976)'
_computing_publication_material     'publCIF (Westrip, 2010)'
loop_
    _atom_site_type_symbol
    _atom_site_label
    _atom_site_fract_x
    _atom_site_fract_y
    _atom_site_fract_z
    _atom_site_U_iso_or_equiv
    _atom_site_adp_type
    _atom_site_calc_flag
    _atom_site_refinement_flags
    _atom_site_occupancy
    _atom_site_disorder_assembly
    _atom_site_disorder_group
    Cu Cu1 0.44471(3) 0.77615(2) 0.641559(16) 0.01300(6) Uani d . 1 . .
    O O1 0.30198(14) 0.93968(11) 0.64219(9) 0.0147(2) Uani d . 1 . .
    O O2 0.46649(15) 0.78689(11) 0.48019(9) 0.0151(2) Uani d . 1 . .
    N N1 0.61346(17) 0.61447(13) 0.65445(11) 0.0131(3) Uani d . 1 . .
    N N2 0.47043(17) 0.76076(13) 0.80625(11) 0.0136(3) Uani d . 1 . .
    N N3 0.20994(18) 0.64152(14) 0.69007(12) 0.0195(3) Uani d . 1 . .
    N N4 0.24313(19) 0.38636(15) 0.73851(12) 0.0207(3) Uani d . 1 . .
    N N5 -0.04970(19) 0.77968(15) 0.73930(13) 0.0232(3) Uani d . 1 . .
    C C1 0.6620(2) 0.57862(16) 0.75956(13) 0.0128(3) Uani d . 1 . .
    C C2 0.7799(2) 0.47088(16) 0.78859(13) 0.0146(3) Uani d . 1 . .
    C C3 0.8485(2) 0.39566(17) 0.70360(14) 0.0166(3) Uani d . 1 . .
    H H3 0.928 0.3205 0.7195 0.02 Uiso calc R 1 . .
    C C4 0.7992(2) 0.43239(17) 0.59769(14) 0.0182(3) Uani d . 1 . .
    H H4 0.845 0.383 0.5397 0.022 Uiso calc R 1 . .
    C C5 0.6813(2) 0.54268(16) 0.57561(14) 0.0158(3) Uani d . 1 . .
    H H5 0.6486 0.5672 0.5019 0.019 Uiso calc R 1 . .
    C C6 0.8253(2) 0.44452(17) 0.90081(14) 0.0171(3) Uani d . 1 . .
    H H6 0.905 0.3712 0.9219 0.021 Uiso calc R 1 . .
    C C7 0.5862(2) 0.65973(16) 0.84136(13) 0.0128(3) Uani d . 1 . .
    C C8 0.6326(2) 0.63354(16) 0.94977(13) 0.0151(3) Uani d . 1 . .
    C C9 0.5529(2) 0.71780(17) 1.02540(14) 0.0174(3) Uani d . 1 . .
    H H9 0.5812 0.705 1.0999 0.021 Uiso calc R 1 . .
    C C10 0.4343(2) 0.81839(17) 0.99064(14) 0.0180(3) Uani d . 1 . .
    H H10 0.3791 0.875 1.0412 0.022 Uiso calc R 1 . .
    C C11 0.3953(2) 0.83697(16) 0.87987(13) 0.0157(3) Uani d . 1 . .
    H H11 0.3125 0.9063 0.8567 0.019 Uiso calc R 1 . .
    C C12 0.7560(2) 0.52296(17) 0.97732(14) 0.0180(3) Uani d . 1 . .
    H H12 0.7895 0.5045 1.0506 0.022 Uiso calc R 1 . .
    C C13 0.1266(2) 1.13270(17) 0.57670(14) 0.0190(3) Uani d . 1 . .
    H H13A 0.0297 1.0988 0.632 0.028 Uiso calc R 1 . .
    H H13B 0.0922 1.1839 0.5043 0.028 Uiso calc R 1 . .
    H H13C 0.1812 1.1938 0.6083 0.028 Uiso calc R 1 . .
    C C14 0.2445(2) 1.01218(16) 0.55433(13) 0.0140(3) Uani d . 1 . .
    C C15 0.2838(2) 0.98785(16) 0.44328(13) 0.0152(3) Uani d . 1 . .
    H H15 0.2332 1.0492 0.3847 0.018 Uiso calc R 1 . .
    C C16 0.3917(2) 0.88016(16) 0.41157(13) 0.0134(3) Uani d . 1 . .
    C C17 0.4305(2) 0.86863(17) 0.28774(13) 0.0171(3) Uani d . 1 . .
    H H17A 0.5449 0.89 0.2564 0.026 Uiso calc R 1 . .
    H H17B 0.3564 0.934 0.2433 0.026 Uiso calc R 1 . .
    H H17C 0.4154 0.7744 0.2828 0.026 Uiso calc R 1 . .
    C C18 0.2200(2) 0.50592(17) 0.71782(13) 0.0152(3) Uani d . 1 . .
    C C19 0.0677(2) 0.70993(16) 0.71876(14) 0.0163(3) Uani d . 1 . .
    O O1W 0.1223(2) 0.12775(15) 0.88013(13) 0.0353(4) Uani d D 1 . .
    O O2W -0.13527(19) 0.96983(16) 0.89006(12) 0.0292(3) Uani d D 1 . .
    H H1A 0.165(3) 0.195(2) 0.8385(17) 0.054(8) Uiso d D 1 . .
    H H1B 0.137(3) 0.117(2) 0.9432(13) 0.034(7) Uiso d D 1 . .
    H H2A -0.059(3) 1.016(2) 0.877(2) 0.044(8) Uiso d D 1 . .
    H H2B -0.116(3) 0.9122(19) 0.8518(18) 0.041(7) Uiso d D 1 . .
loop_
    _atom_site_aniso_label
    _atom_site_aniso_U_11
    _atom_site_aniso_U_22
    _atom_site_aniso_U_33
    _atom_site_aniso_U_12
    _atom_site_aniso_U_13
    _atom_site_aniso_U_23
    Cu1 0.01465(11) 0.01279(10) 0.01157(10) 0.00093(7) -0.00271(7) -0.00316(7)
    O1 0.0164(6) 0.0138(5) 0.0137(5) -0.0002(5) -0.0029(4) -0.0026(4)
    O2 0.0184(6) 0.0135(5) 0.0135(5) 0.0005(5) -0.0035(4) -0.0033(4)
    N1 0.0146(7) 0.0136(6) 0.0112(6) -0.0029(5) -0.0013(5) -0.0026(5)
    N2 0.0155(7) 0.0118(6) 0.0129(6) -0.0011(5) -0.0010(5) -0.0026(5)
    N3 0.0163(7) 0.0138(7) 0.0267(8) -0.0019(6) 0.0011(6) -0.0042(6)
    N4 0.0201(8) 0.0182(7) 0.0235(7) 0.0007(6) -0.0052(6) -0.0037(6)
    N5 0.0179(8) 0.0182(7) 0.0317(8) -0.0021(6) -0.0017(6) -0.0033(6)
    C1 0.0118(7) 0.0128(7) 0.0141(7) -0.0028(6) -0.0015(6) -0.0031(6)
    C2 0.0130(8) 0.0139(7) 0.0167(7) -0.0023(6) -0.0028(6) -0.0021(6)
    C3 0.0142(8) 0.0145(8) 0.0216(8) 0.0001(6) -0.0033(6) -0.0049(6)
    C4 0.0189(9) 0.0173(8) 0.0196(8) -0.0002(7) -0.0013(6) -0.0085(6)
    C5 0.0174(8) 0.0167(8) 0.0147(7) -0.0014(6) -0.0028(6) -0.0061(6)
    C6 0.0150(8) 0.0179(8) 0.0181(8) -0.0004(6) -0.0053(6) -0.0016(6)
    C7 0.0133(8) 0.0130(7) 0.0120(7) -0.0018(6) -0.0020(6) -0.0022(6)
    C8 0.0155(8) 0.0165(8) 0.0141(7) -0.0037(6) -0.0025(6) -0.0035(6)
    C9 0.0196(9) 0.0214(8) 0.0128(7) -0.0048(7) -0.0020(6) -0.0056(6)
    C10 0.0216(9) 0.0189(8) 0.0145(7) -0.0020(7) -0.0006(6) -0.0072(6)
    C11 0.0177(8) 0.0137(7) 0.0154(7) -0.0016(6) -0.0011(6) -0.0040(6)
    C12 0.0176(9) 0.0212(8) 0.0158(8) -0.0014(7) -0.0061(6) -0.0025(6)
    C13 0.0186(9) 0.0177(8) 0.0201(8) 0.0034(7) -0.0031(6) -0.0054(6)
    C14 0.0119(8) 0.0126(7) 0.0175(8) -0.0029(6) -0.0017(6) -0.0026(6)
    C15 0.0159(8) 0.0153(7) 0.0143(7) 0.0001(6) -0.0053(6) -0.0014(6)
    C16 0.0121(8) 0.0151(7) 0.0139(7) -0.0048(6) -0.0030(6) -0.0024(6)
    C17 0.0211(9) 0.0178(8) 0.0133(7) -0.0005(7) -0.0041(6) -0.0044(6)
    C18 0.0127(8) 0.0223(8) 0.0118(7) -0.0021(6) -0.0020(6) -0.0057(6)
    C19 0.0181(8) 0.0142(7) 0.0168(8) -0.0072(6) -0.0035(6) -0.0008(6)
    O1W 0.0484(10) 0.0288(8) 0.0272(8) -0.0153(7) -0.0032(7) 0.0003(7)
    O2W 0.0272(8) 0.0325(8) 0.0322(8) 0.0022(7) -0.0080(6) -0.0150(6)
_geom_special_details
;
All s.u.'s (except the s.u. in the dihedral angle between two l.s. planes) are
estimated using the full covariance matrix. The cell s.u.'s are taken into
account individually in the estimation of s.u.'s in distances, angles and
torsion angles; correlations between s.u.'s in cell parameters are only used
when they are defined by crystal symmetry. An approximate (isotropic)
treatment of cell s.u.'s is used for estimating s.u.'s involving l.s. planes.
;
loop_
    _geom_bond_atom_site_label_1
    _geom_bond_atom_site_label_2
    _geom_bond_site_symmetry_2
    _geom_bond_distance
    _geom_bond_publ_flag
    Cu1 O1 . 1.9061(11) yes
    Cu1 O2 . 1.9072(11) yes
    Cu1 N1 . 2.0100(14) yes
    Cu1 N2 . 2.0136(13) yes
    Cu1 N3 . 2.3920(15) yes
    O1 C14 . 1.2775(19) ?
    O2 C16 . 1.2805(19) ?
    N1 C5 . 1.332(2) ?
    N1 C1 . 1.362(2) ?
    N2 C11 . 1.329(2) ?
    N2 C7 . 1.361(2) ?
    N3 C18 . 1.313(2) ?
    N3 C19 . 1.324(2) ?
    N4 C18 . 1.162(2) ?
    N5 C19 . 1.154(2) ?
    C1 C2 . 1.396(2) ?
    C1 C7 . 1.436(2) ?
    C2 C3 . 1.413(2) ?
    C2 C6 . 1.435(2) ?
    C3 C4 . 1.374(2) ?
    C3 H3 . 0.95 ?
    C4 C5 . 1.398(2) ?
    C4 H4 . 0.95 ?
    C5 H5 . 0.95 ?
    C6 C12 . 1.358(2) ?
    C6 H6 . 0.95 ?
    C7 C8 . 1.394(2) ?
    C8 C9 . 1.412(2) ?
    C8 C12 . 1.440(2) ?
    C9 C10 . 1.373(2) ?
    C9 H9 . 0.95 ?
    C10 C11 . 1.404(2) ?
    C10 H10 . 0.95 ?
    C11 H11 . 0.95 ?
    C12 H12 . 0.95 ?
    C13 C14 . 1.505(2) ?
    C13 H13A . 0.98 ?
    C13 H13B . 0.98 ?
    C13 H13C . 0.98 ?
    C14 C15 . 1.395(2) ?
    C15 C16 . 1.398(2) ?
    C15 H15 . 0.95 ?
    C16 C17 . 1.503(2) ?
    C17 H17A . 0.98 ?
    C17 H17B . 0.98 ?
    C17 H17C . 0.98 ?
    O1W H1A . 0.812(15) ?
    O1W H1B . 0.778(15) ?
    O2W H2A . 0.795(15) ?
    O2W H2B . 0.806(15) ?
loop_
    _geom_angle_atom_site_label_1
    _geom_angle_atom_site_label_2
    _geom_angle_atom_site_label_3
    _geom_angle_site_symmetry_1
    _geom_angle_site_symmetry_3
    _geom_angle
    _geom_angle_publ_flag
    O1 Cu1 O2 . . 95.58(5) yes
    O1 Cu1 N1 . . 171.80(5) yes
    O2 Cu1 N1 . . 90.01(5) yes
    O1 Cu1 N2 . . 91.52(5) yes
    O2 Cu1 N2 . . 168.73(5) yes
    N1 Cu1 N2 . . 82.08(5) yes
    O1 Cu1 N3 . . 89.74(5) yes
    O2 Cu1 N3 . . 94.16(5) yes
    N1 Cu1 N3 . . 95.85(5) yes
    N2 Cu1 N3 . . 94.62(5) yes
    C14 O1 Cu1 . . 124.52(11) ?
    C16 O2 Cu1 . . 124.19(11) ?
    C5 N1 C1 . . 118.31(14) ?
    C5 N1 Cu1 . . 128.97(11) ?
    C1 N1 Cu1 . . 112.72(10) ?
    C11 N2 C7 . . 118.32(13) ?
    C11 N2 Cu1 . . 129.06(11) ?
    C7 N2 Cu1 . . 112.58(10) ?
    C18 N3 C19 . . 119.10(15) ?
    C18 N3 Cu1 . . 123.48(12) ?
    C19 N3 Cu1 . . 114.92(11) ?
    N1 C1 C2 . . 123.32(15) ?
    N1 C1 C7 . . 116.23(14) ?
    C2 C1 C7 . . 120.45(14) ?
    C1 C2 C3 . . 117.10(15) ?
    C1 C2 C6 . . 118.67(15) ?
    C3 C2 C6 . . 124.22(15) ?
    C4 C3 C2 . . 119.32(15) ?
    C4 C3 H3 . . 120.3 ?
    C2 C3 H3 . . 120.3 ?
    C3 C4 C5 . . 119.77(15) ?
    C3 C4 H4 . . 120.1 ?
    C5 C4 H4 . . 120.1 ?
    N1 C5 C4 . . 122.17(15) ?
    N1 C5 H5 . . 118.9 ?
    C4 C5 H5 . . 118.9 ?
    C12 C6 C2 . . 120.86(15) ?
    C12 C6 H6 . . 119.6 ?
    C2 C6 H6 . . 119.6 ?
    N2 C7 C8 . . 123.49(14) ?
    N2 C7 C1 . . 116.31(13) ?
    C8 C7 C1 . . 120.19(14) ?
    C7 C8 C9 . . 116.93(15) ?
    C7 C8 C12 . . 118.38(15) ?
    C9 C8 C12 . . 124.68(15) ?
    C10 C9 C8 . . 119.60(15) ?
    C10 C9 H9 . . 120.2 ?
    C8 C9 H9 . . 120.2 ?
    C9 C10 C11 . . 119.45(15) ?
    C9 C10 H10 . . 120.3 ?
    C11 C10 H10 . . 120.3 ?
    N2 C11 C10 . . 122.19(15) ?
    N2 C11 H11 . . 118.9 ?
    C10 C11 H11 . . 118.9 ?
    C6 C12 C8 . . 121.43(15) ?
    C6 C12 H12 . . 119.3 ?
    C8 C12 H12 . . 119.3 ?
    C14 C13 H13A . . 109.5 ?
    C14 C13 H13B . . 109.5 ?
    H13A C13 H13B . . 109.5 ?
    C14 C13 H13C . . 109.5 ?
    H13A C13 H13C . . 109.5 ?
    H13B C13 H13C . . 109.5 ?
    O1 C14 C15 . . 125.18(15) ?
    O1 C14 C13 . . 115.20(14) ?
    C15 C14 C13 . . 119.63(14) ?
    C14 C15 C16 . . 125.02(14) ?
    C14 C15 H15 . . 117.5 ?
    C16 C15 H15 . . 117.5 ?
    O2 C16 C15 . . 125.37(14) ?
    O2 C16 C17 . . 114.54(14) ?
    C15 C16 C17 . . 120.08(14) ?
    C16 C17 H17A . . 109.5 ?
    C16 C17 H17B . . 109.5 ?
    H17A C17 H17B . . 109.5 ?
    C16 C17 H17C . . 109.5 ?
    H17A C17 H17C . . 109.5 ?
    H17B C17 H17C . . 109.5 ?
    N4 C18 N3 . . 174.12(19) ?
    N5 C19 N3 . . 174.19(18) ?
    H1A O1W H1B . . 112(2) ?
    H2A O2W H2B . . 109.1(19) ?
loop_
    _geom_hbond_atom_site_label_D
    _geom_hbond_atom_site_label_H
    _geom_hbond_atom_site_label_A
    _geom_hbond_site_symmetry_A
    _geom_hbond_distance_DH
    _geom_hbond_distance_HA
    _geom_hbond_distance_DA
    _geom_hbond_angle_DHA
    _geom_hbond_publ_flag
    O2W H2B N5 . 0.806(15) 2.077(16) 2.879(2) 173(2) yes
    O2W H2A O1W 1_565 0.795(15) 1.979(16) 2.761(2) 167(2) yes
    O1W H1A N4 . 0.812(15) 2.104(16) 2.910(2) 172(3) yes
    O1W H1B O2W 2_567 0.778(15) 1.998(15) 2.742(2) 160(2) yes
data_global
_journal_date_recd_electronic     2010-07-14
_journal_date_accepted     2010-07-29
_journal_name_full     'Acta Crystallographica, Section E'
_journal_year     2010
_journal_volume     66
_journal_issue      9
_journal_page_first     m1062
_journal_page_last     m1063
_journal_paper_category     QM
_journal_coeditor_code     OM2347
_publ_contact_author_name     'Brian Skelton'
_publ_contact_author_address
;
Chemistry,
School of Biomedical, Biomolecular & Chemical Sciences,
The University of
 Western Australia,
35 Stirling Highway,
 Crawley, Perth,
 Western Australia 6009,
 Australia.
;
_publ_contact_author_email     brian.skelton@uwa.edu.au
_publ_contact_author_fax     '(+64) 864881118'
_publ_contact_author_phone     '(+64) 864887107'
_publ_section_title
;
(Acetylacetonato)(dicyanamido)(1,10-phenanthroline)copper(II) dihydrate
;
loop_
    _publ_author_name
    _publ_author_address
    'Halimeh Janani'
;
Department of Chemistry,
University of Sistan and Baluchestan,
PO Box 98135-674,
Zahedan,
Iran
;
    'Ali Reza Rezvani'
;
Department of Chemistry,
University of Sistan and Baluchestan,
PO Box 98135-674,
Zahedan,
Iran
;
    'Faramarz Rostami-Charati'
;
Faculty of Science,
Gonbad Higher Education Center,
PO Box 163,
Gonbad,
Iran
;
    'Mohamed Makha'
;
Chemistry,
School of Biomedical, Biomolecular & Chemical Sciences,
The University of Western Australia,
35 Stirling Highway,
Crawley, Perth,
Western Australia 6009,
Australia
;
    'Skelton, Brian W.'
;
Chemistry,
School of Biomedical, Biomolecular & Chemical Sciences,
The University of Western Australia,
35 Stirling Highway,
Crawley, Perth,
Western Australia 6009,
Australia
;
