# Supplementary material for: (Acetyl­acetonato)(dicyanamido)(1,10-phenanthroline)copper(II) dihydrate
Source: Acta Crystallogr Sect E Struct Rep Online. 2010 Aug 4;66(Pt 9):m1062–3. doi: 10.1107/S1600536810030163 (PMC3007884; doi:10.1107/S1600536810030163)
Supplement: Supplementary file 2 [file e-66-m1062-Isup2.hkl]

#
# h,k,l, Fc-squared, Fo-squared, sigma(Fo-squared) and status flag
#
data_I
_shelx_title ' g46 in P-1'
_shelx_refln_list_code          4
_shelx_F_calc_maximum      123.09
_exptl_crystal_F_000       458.00
_reflns_d_resolution_high  0.6589
 
loop_
 _symmetry_equiv_pos_as_xyz
 'x, y, z'
 '-x, -y, -z'
 
_cell_length_a     8.2825
_cell_length_b     9.9853
_cell_length_c    12.1109
_cell_angle_alpha  76.388
_cell_angle_beta   79.236
_cell_angle_gamma  83.554
 
_shelx_F_squared_multiplier     1.000
 
loop_
 _refln_index_h
 _refln_index_k
 _refln_index_l
 _refln_F_squared_calc
 _refln_F_squared_meas
 _refln_F_squared_sigma
 _refln_observed_status
   2   0   0       17.18       11.60      3.97 o
   3   0   0     3077.50     3199.13     23.22 o
   4   0   0       16.08       11.35      4.43 o
   5   0   0      350.92      446.77     23.77 o
   6   0   0      871.50      941.48     23.93 o
   7   0   0      400.15      412.67     18.42 o
   8   0   0      440.72      471.43     22.30 o
   9   0   0      496.33      508.06     23.20 o
  10   0   0      309.01      307.98     20.72 o
  11   0   0        1.48        5.02     22.15 o
 -11   1   0       43.15       80.85     25.96 o
 -10   1   0        2.42       -0.35     13.36 o
  -9   1   0        5.18       -0.80     11.71 o
  -8   1   0      156.46      158.72     14.39 o
  -7   1   0        1.72        0.20      9.26 o
  -6   1   0      495.13      492.96     18.12 o
  -5   1   0     6034.14     6461.41     81.80 o
  -4   1   0     2528.65     2692.03     31.46 o
  -3   1   0     1300.61     1178.04     14.51 o
  -2   1   0     9117.83     9376.30     54.00 o
   2   1   0       32.23       51.58      5.97 o
   3   1   0     1710.59     1685.33     17.18 o
   4   1   0     5824.26     6148.91     51.46 o
   5   1   0      315.44      292.87     20.38 o
   6   1   0     1465.84     1586.19     30.36 o
   7   1   0     3264.68     3424.59     78.96 o
   8   1   0      107.38       98.84     12.85 o
   9   1   0       98.73      101.39     14.25 o
  10   1   0        9.20       18.47     21.01 o
  11   1   0        0.59        1.00     25.43 o
 -11   2   0      137.30      142.11     28.21 o
 -10   2   0      301.31      283.32     20.99 o
  -9   2   0      101.04      108.80     14.82 o
  -8   2   0      603.48      625.13     24.15 o
  -7   2   0      229.51      220.31     15.15 o
  -6   2   0      646.16      638.46     20.48 o
  -5   2   0      782.21      748.61     29.74 o
  -4   2   0       70.62       90.16     12.59 o
  -3   2   0        0.64        9.34      4.87 o
  -2   2   0        5.64        8.29      2.92 o
  -1   2   0     3731.99     3668.93     18.78 o
   0   2   0      322.78      350.38      9.18 o
   1   2   0     9722.94    10093.43     33.85 o
   3   2   0     3900.20     4279.65     74.37 o
   4   2   0      177.04      184.36     15.42 o
   5   2   0      380.05      413.50     23.47 o
   6   2   0      234.31      226.63     20.98 o
   7   2   0      391.78      424.14     29.48 o
   8   2   0      833.13      922.00     43.32 o
   9   2   0      188.01      177.08     25.89 o
  10   2   0      285.53      300.28     32.26 o
  11   2   0      319.53      297.11     37.91 o
 -11   3   0       88.58      135.31     28.98 o
 -10   3   0       80.05       90.65     15.19 o
  -9   3   0        2.14        4.89     11.82 o
  -8   3   0       32.64       29.55     10.55 o
  -7   3   0        0.19        2.50      9.70 o
  -6   3   0      661.21      664.33     12.52 o
  -5   3   0      378.74      369.55     13.49 o
  -4   3   0      822.65      774.48     12.01 o
  -3   3   0     5439.55     5676.57     47.02 o
  -2   3   0     4835.07     5158.01     31.26 o
  -1   3   0     2195.95     2117.07     15.03 o
   0   3   0     1593.42     1586.40     21.68 o
   1   3   0      155.73      144.63      6.55 o
   2   3   0       25.05       22.24      2.81 o
   3   3   0      556.33      588.75     13.40 o
   4   3   0      481.59      383.37     20.02 o
   5   3   0     1301.42     1401.06     39.55 o
   6   3   0     1397.69     1400.21     43.97 o
   7   3   0      133.10      146.70     21.41 o
   8   3   0      928.73      970.71     45.07 o
   9   3   0      901.79      889.53     46.52 o
  10   3   0        1.53        8.46     21.58 o
  11   3   0       74.98       72.98     23.89 o
 -11   4   0       23.69       37.12     25.87 o
 -10   4   0      206.53      182.26     18.85 o
  -9   4   0      356.30      356.73     21.42 o
  -8   4   0      633.23      667.03     25.79 o
  -7   4   0      272.38      269.62     16.47 o
  -6   4   0      635.13      629.32     23.31 o
  -5   4   0       79.77       73.60      7.83 o
  -4   4   0      480.52      410.44     45.45 o
  -3   4   0      251.00      216.69     14.39 o
  -2   4   0      180.34      185.50     10.36 o
  -1   4   0      310.83      299.53      7.12 o
   0   4   0      583.90      563.03     11.04 o
   1   4   0     1209.47     1206.00     19.60 o
   2   4   0     1469.95     1441.53     28.46 o
   3   4   0     3731.46     4061.45     34.92 o
   4   4   0    15152.02    16260.19    117.73 o
   5   4   0     1444.72     1520.58     41.59 o
   6   4   0       82.89       73.25     16.55 o
   7   4   0        0.17        6.28     14.81 o
   8   4   0      423.60      387.61     31.18 o
   9   4   0      210.58      190.79     27.85 o
  10   4   0      376.05      418.91     37.91 o
  11   4   0      129.22      137.97     28.97 o
 -10   5   0      119.77       77.61     25.59 o
  -9   5   0       26.41       26.39     12.43 o
  -8   5   0        4.73       10.79     11.76 o
  -7   5   0        1.09        1.72     10.34 o
  -6   5   0      285.92      295.83     16.21 o
  -5   5   0      177.44      161.99     12.16 o
  -4   5   0      884.19      901.97     37.98 o
  -3   5   0     1077.70     1048.45     29.67 o
  -2   5   0      899.38      876.65     15.14 o
  -1   5   0     2892.29     3066.43     28.45 o
   0   5   0     2744.68     2951.92    101.71 o
   1   5   0      367.64      400.20      9.24 o
   2   5   0       81.33       72.47      4.44 o
   3   5   0       11.82       11.57      4.06 o
   4   5   0      282.54      310.94     14.47 o
   5   5   0      442.04      477.76     25.62 o
   6   5   0      475.26      457.85     27.66 o
   7   5   0      566.91      546.99     33.25 o
   8   5   0      198.01      221.16     26.27 o
   9   5   0       32.08       28.16     19.94 o
  10   5   0      392.07      369.01     37.03 o
  11   5   0      148.62      127.83     30.77 o
 -10   6   0        6.83        7.72     25.25 o
  -9   6   0       41.38       47.51     13.92 o
  -8   6   0      599.54      625.42     26.55 o
  -7   6   0      765.01      781.48     27.25 o
  -6   6   0      985.09      944.46     27.30 o
  -5   6   0      150.29      167.86     13.14 o
  -4   6   0      378.85      383.45     22.48 o
  -3   6   0      138.88      127.06      7.40 o
  -2   6   0       12.74       11.34      5.08 o
  -1   6   0      162.00      163.91     21.82 o
   0   6   0      250.07      237.21     10.79 o
   1   6   0      741.96      676.56     21.72 o
   2   6   0     1784.73     1794.95     36.21 o
   3   6   0      554.40      520.88     11.02 o
   4   6   0      513.56      493.62     17.54 o
   5   6   0      821.51      866.66     33.94 o
   6   6   0     3705.05     3704.58     72.41 o
   7   6   0      326.37      339.27     26.68 o
   8   6   0       14.58       12.45     17.42 o
   9   6   0        9.28        6.46     16.84 o
  10   6   0      325.57      260.00     32.80 o
  11   6   0      141.88       96.39     27.35 o
 -10   7   0      121.62      117.30     25.21 o
  -9   7   0       89.41       83.72     16.78 o
  -8   7   0      134.62      121.75     16.12 o
  -7   7   0        9.28       -0.31     11.37 o
  -6   7   0       33.06       24.09     10.58 o
  -5   7   0        0.34        2.76      9.26 o
  -4   7   0      933.15      952.09     34.16 o
  -3   7   0      522.63      538.47     14.49 o
  -2   7   0      749.44      732.46     17.10 o
  -1   7   0     1025.44     1029.72     14.81 o
   0   7   0      761.19      668.51     24.51 o
   1   7   0     1437.32     1532.67     31.68 o
   2   7   0      271.11      280.91     16.80 o
   3   7   0        0.14        0.61     10.12 o
   4   7   0       49.94       48.23      6.17 o
   5   7   0      222.06      251.72     21.25 o
   6   7   0      569.11      661.71     33.91 o
   7   7   0      132.62      138.50     22.06 o
   8   7   0      161.72      174.94     26.05 o
   9   7   0      252.19      230.17     29.48 o
  10   7   0       26.03       28.68     21.44 o
  -9   8   0       99.56       74.43     28.48 o
  -8   8   0       28.98       21.20     13.96 o
  -7   8   0      170.38      168.65     27.53 o
  -6   8   0      993.67      999.53     30.73 o
  -5   8   0      673.78      655.01     24.28 o
  -4   8   0     1070.95     1020.07     36.77 o
  -3   8   0       21.33       26.36      6.64 o
  -2   8   0      121.48      130.07      9.42 o
  -1   8   0       37.71       33.72      4.55 o
   0   8   0      594.46      585.73     15.01 o
   1   8   0      394.62      367.97     14.86 o
   2   8   0      253.36      266.35     13.12 o
   3   8   0      654.60      668.93     27.78 o
   4   8   0     1269.24     1289.56     39.91 o
   5   8   0      188.58      212.26     20.87 o
   6   8   0       40.01       16.45     14.77 o
   7   8   0      110.42       88.64     20.43 o
   8   8   0     1135.23     1019.35     48.57 o
   9   8   0       23.41       13.19     19.52 o
  10   8   0      100.12       99.40     26.57 o
  -9   9   0      229.50      197.51     20.98 o
  -8   9   0      136.21      122.98     18.50 o
  -7   9   0       29.40       35.56     13.97 o
  -6   9   0       63.13       52.49     13.48 o
  -5   9   0       26.88       16.91     11.39 o
  -4   9   0      133.52      110.78     16.74 o
  -3   9   0      135.73      125.09      9.90 o
  -2   9   0      946.67      975.87     22.65 o
  -1   9   0      283.52      304.28     13.91 o
   0   9   0      793.24      828.65     22.73 o
   1   9   0      732.59      709.13     17.62 o
   2   9   0      181.46      187.06     12.85 o
   3   9   0      392.88      392.05     23.70 o
   4   9   0        0.24       -5.33     12.20 o
   5   9   0       48.27       58.45     16.07 o
   6   9   0        2.59       -3.04     15.22 o
   7   9   0      316.47      319.20     29.72 o
   8   9   0      356.14      375.07     33.52 o
   9   9   0       42.91       43.99     23.97 o
  10   9   0       50.67       45.52     28.16 o
  -8  10   0       74.97       36.56     38.64 o
  -7  10   0       94.10       70.24     16.66 o
  -6  10   0       53.13       39.68     14.10 o
  -5  10   0      462.95      448.52     22.79 o
  -4  10   0      846.19      820.12     37.21 o
  -3  10   0      229.12      260.36     22.61 o
  -2  10   0      799.34      773.83     45.39 o
  -1  10   0        3.75        6.00      7.19 o
   0  10   0        0.36       -1.44      7.02 o
   1  10   0       27.49       22.09      7.79 o
   2  10   0      555.50      536.94     17.17 o
   3  10   0      199.66      216.62     20.41 o
   4  10   0      391.75      387.93     26.30 o
   5  10   0      361.42      333.51     26.99 o
   6  10   0      408.06      426.36     32.05 o
   7  10   0       66.44       65.29     22.31 o
   8  10   0        1.26      -11.96     21.64 o
   9  10   0        2.15       15.86     26.39 o
  -7  11   0      241.11      199.97     34.35 o
  -6  11   0       65.58       47.90     18.39 o
  -5  11   0        0.49       -4.21     13.64 o
  -4  11   0        5.17        0.26     15.15 o
  -3  11   0       13.00        7.38     13.69 o
  -2  11   0      234.05      212.02     16.23 o
  -1  11   0      397.13      374.24     15.43 o
   0  11   0      372.09      402.55     15.90 o
   1  11   0       53.61       54.55      9.19 o
   2  11   0      612.30      593.69     19.07 o
   3  11   0      412.74      453.22     21.63 o
   4  11   0        0.56       -2.69     14.21 o
   5  11   0       40.33       16.82     15.86 o
   6  11   0        0.97        4.28     18.04 o
   7  11   0       49.69       20.02     22.61 o
   8  11   0       34.95       48.32     27.19 o
  -5  12   0      106.01      108.54     27.61 o
  -3  12   0      370.36      311.94     34.28 o
  -2  12   0      434.94      532.70     40.23 o
  -1  12   0       46.66       48.79     11.96 o
   0  12   0      299.50      289.64     30.96 o
   1  12   0        3.44        6.64     12.72 o
   2  12   0       35.13       12.56     19.32 o
   3  12   0       80.82       57.70     21.64 o
   4  12   0      278.29      296.53     32.26 o
   5  12   0       77.53       89.50     26.74 o
  -3  13   0        3.64      -14.65     27.03 o
  -2  13   0        5.32       16.92     22.94 o
  -1  13   0       30.18       27.95     21.16 o
   0  13   0      206.97      210.99     19.48 o
   1  13   0      230.48      233.50     19.99 o
   2  13   0      108.00      106.92     23.21 o
   3  13   0       13.58       15.52     21.13 o
   4  13   0      210.00      200.96     32.74 o
   5  13   0      152.08      139.67     31.14 o
  -1  14   0       64.84       42.59     25.52 o
   0  14   0      178.52      131.05     28.38 o
   1  14   0       11.34       22.54     17.29 o
   2  14   0       18.80        7.58     26.95 o
   3  14   0       47.68       34.01     28.71 o
  -2 -14   1       61.83       48.84     28.07 o
  -1 -14   1       34.75       44.81     27.20 o
   0 -14   1        0.05       13.17     26.87 o
  -4 -13   1       29.34       16.47     25.70 o
  -3 -13   1        1.15      -14.73     22.88 o
  -2 -13   1        7.93       22.45     23.12 o
  -1 -13   1       68.25       84.89     22.72 o
   0 -13   1      277.10      275.16     20.67 o
   1 -13   1       43.76       13.29     25.15 o
   2 -13   1       38.54       27.73     23.21 o
   3 -13   1        4.84       -4.36     25.87 o
  -6 -12   1      178.84      153.90     34.07 o
  -5 -12   1      192.49      154.01     32.12 o
  -4 -12   1      116.39      154.61     28.71 o
  -3 -12   1       45.26       69.97     23.88 o
  -2 -12   1       24.44       26.59     20.18 o
  -1 -12   1       33.61       35.12     13.28 o
   0 -12   1        8.37        6.13     12.84 o
   1 -12   1        0.20        4.60     11.99 o
   2 -12   1        2.43       13.05     19.54 o
   3 -12   1       25.19       25.04     24.15 o
   4 -12   1        1.61        6.70     23.06 o
   5 -12   1      109.45       76.59     29.69 o
  -7 -11   1       50.85       54.60     24.99 o
  -6 -11   1      124.51      116.26     26.06 o
  -5 -11   1      119.18      144.71     30.30 o
  -4 -11   1       90.01       94.76     13.82 o
  -3 -11   1       91.52       73.56     12.47 o
  -2 -11   1      224.15      223.79     16.13 o
  -1 -11   1       71.44       70.68      9.61 o
   0 -11   1       72.33       68.75      9.49 o
   1 -11   1      141.87      152.22     11.57 o
   2 -11   1      664.07      671.47     24.98 o
   3 -11   1       57.94       68.67     25.59 o
   5 -11   1        0.74        3.30     20.89 o
   6 -11   1        5.00       -2.66     20.35 o
  -8 -10   1      149.09      164.18     26.29 o
  -7 -10   1        8.95        0.20     19.08 o
  -6 -10   1       43.92       29.79     16.40 o
  -5 -10   1      324.93      298.20     25.47 o
  -4 -10   1      648.17      677.07     25.23 o
  -3 -10   1      429.54      433.24     34.74 o
  -2 -10   1      401.77      429.80     23.18 o
  -1 -10   1      246.25      223.35     19.34 o
   0 -10   1       12.90       20.60      7.81 o
   1 -10   1        4.92        5.17      6.91 o
   2 -10   1        0.13        0.45      6.58 o
   3 -10   1      107.66      121.06     16.03 o
   4 -10   1       80.02       68.21     16.36 o
   5 -10   1      114.07      101.20     14.45 o
   6 -10   1       35.09       19.80     13.24 o
   7 -10   1       92.31       94.67     16.94 o
   8 -10   1      180.65      137.85     30.98 o
 -10  -9   1       83.33       40.78     33.19 o
  -9  -9   1      339.82      340.22     35.39 o
  -8  -9   1       74.71       91.53     24.24 o
  -7  -9   1       49.24       87.08     19.69 o
  -6  -9   1      792.50      780.98     38.62 o
  -5  -9   1       10.27        4.08     13.35 o
  -4  -9   1      251.25      292.30     22.03 o
  -3  -9   1      337.90      332.58     21.56 o
  -2  -9   1        3.75        5.12      8.00 o
  -1  -9   1      425.79      439.14     14.66 o
   0  -9   1      600.57      643.77     16.63 o
   1  -9   1      300.82      305.79     12.38 o
   2  -9   1      431.95      474.26     14.81 o
   3  -9   1      318.24      334.49     14.33 o
   4  -9   1      577.85      586.19     29.17 o
   5  -9   1       45.24       29.07     12.05 o
   6  -9   1        7.18        5.08     11.62 o
   7  -9   1       21.13       21.35     12.42 o
   8  -9   1       26.64       29.29     16.12 o
   9  -9   1       22.72       15.17     21.58 o
 -10  -8   1       46.40       17.60     28.87 o
  -9  -8   1       71.03       73.06     24.24 o
  -8  -8   1      390.33      373.64     32.35 o
  -7  -8   1      745.02      693.33     38.70 o
  -6  -8   1      226.00      256.05     23.80 o
  -5  -8   1        0.56       -3.32     12.78 o
  -4  -8   1      295.48      281.18     21.08 o
  -3  -8   1     1434.68     1489.78     39.26 o
  -2  -8   1     1871.31     1966.51     42.32 o
  -1  -8   1      561.31      568.78     14.97 o
   0  -8   1     1087.78     1076.64     19.87 o
   1  -8   1      625.28      642.57     18.65 o
   2  -8   1       44.11       45.43      7.73 o
   3  -8   1        4.47        4.18      6.51 o
   4  -8   1        3.32       -1.44     11.54 o
   5  -8   1      451.36      438.79     20.25 o
   6  -8   1      344.44      385.54     55.98 o
   7  -8   1      209.45      189.20     17.86 o
   8  -8   1       26.08       31.03     14.30 o
   9  -8   1       71.72       75.37     17.41 o
 -10  -7   1       25.21       28.53     25.29 o
  -9  -7   1        0.47        1.04     19.94 o
  -8  -7   1      362.82      316.44     30.94 o
  -7  -7   1     1248.12     1210.35     47.54 o
  -6  -7   1      281.27      288.92     24.66 o
  -5  -7   1      132.19      131.51     17.21 o
  -4  -7   1     1677.81     1701.58     43.12 o
  -3  -7   1        8.79        2.46      8.73 o
  -2  -7   1      258.85      236.13     15.29 o
  -1  -7   1      237.91      220.97      4.66 o
   0  -7   1      299.58      281.64      6.71 o
   1  -7   1      892.59      897.36     19.04 o
   2  -7   1     1526.65     1554.82     50.63 o
   3  -7   1      519.26      528.40     15.13 o
   4  -7   1      862.08      891.49     32.11 o
   5  -7   1      374.34      399.15     18.78 o
   6  -7   1      217.80      207.02     21.55 o
   7  -7   1       36.07       28.30     12.78 o
   8  -7   1        6.45        5.26     12.56 o
   9  -7   1       94.39       71.02     16.47 o
  10  -7   1      105.04      122.92     20.49 o
 -10  -6   1       14.41       38.52     23.10 o
  -9  -6   1      159.80      141.13     25.77 o
  -8  -6   1      173.51      172.03     24.45 o
  -7  -6   1       37.67       46.69     17.95 o
  -6  -6   1      307.29      299.43     24.90 o
  -5  -6   1     1361.43     1363.79     41.28 o
  -4  -6   1      166.86      148.15     15.46 o
  -3  -6   1      260.46      247.52      8.91 o
  -2  -6   1      728.95      691.13     22.55 o
  -1  -6   1     3312.59     3463.29     27.48 o
   0  -6   1     5035.66     5410.39     55.43 o
   1  -6   1      729.73      695.00     15.57 o
   2  -6   1     1489.99     1491.64     31.95 o
   3  -6   1      411.55      394.80     12.26 o
   4  -6   1       94.73      110.00     10.85 o
   5  -6   1        5.38        1.37      8.38 o
   6  -6   1      140.67      108.67     13.34 o
   7  -6   1      682.66      642.11     40.30 o
   8  -6   1      409.08      437.59     23.28 o
   9  -6   1      256.21      258.09     20.90 o
  10  -6   1       11.69       14.59     16.99 o
 -11  -5   1        2.37       13.03     28.05 o
 -10  -5   1      117.44      104.05     26.89 o
  -9  -5   1        1.60        1.59     21.46 o
  -8  -5   1        6.72        2.28     18.22 o
  -7  -5   1        4.31       -4.36     15.45 o
  -6  -5   1     1310.06     1330.17     44.35 o
  -5  -5   1     3873.83     3944.99     67.32 o
  -4  -5   1      746.50      739.27     27.26 o
  -3  -5   1       12.27        9.04      4.29 o
  -2  -5   1     2809.19     2958.29     24.57 o
  -1  -5   1       15.89       23.28      2.80 o
   0  -5   1        0.47       -0.38      3.18 o
   1  -5   1       83.48       69.14      5.05 o
   2  -5   1      264.55      221.89      8.83 o
   3  -5   1      858.33      890.51     26.16 o
   4  -5   1     3212.59     3192.69     39.45 o
   5  -5   1      490.80      484.98     18.29 o
   6  -5   1      504.99      557.97     20.97 o
   7  -5   1      174.60      159.19     15.19 o
   8  -5   1      109.29       95.42     14.38 o
   9  -5   1        9.41        7.16     13.55 o
  10  -5   1       14.32       10.91     15.87 o
 -11  -4   1       55.56       56.12     26.88 o
 -10  -4   1      304.45      283.83     33.84 o
  -9  -4   1       59.61       68.55     20.74 o
  -8  -4   1       58.39       68.71     18.80 o
  -7  -4   1      339.60      336.06     26.91 o
  -6  -4   1      400.40      395.69     25.49 o
  -5  -4   1       41.58       33.20     13.33 o
  -4  -4   1       52.68       60.95     11.64 o
  -3  -4   1     2606.64     2938.64     28.77 o
  -2  -4   1        6.34       17.37      2.65 o
  -1  -4   1     1616.36     1631.53     14.28 o
   0  -4   1      592.10      526.29     13.36 o
   1  -4   1     5565.41     5977.98     48.51 o
   2  -4   1     7897.00     8551.75     59.06 o
   3  -4   1      706.01      700.74     13.60 o
   4  -4   1      582.17      572.17     11.40 o
   5  -4   1       14.58       12.32      4.39 o
   6  -4   1        1.83       10.38      9.10 o
   7  -4   1       23.52       25.04     10.39 o
   8  -4   1      532.35      524.55     23.87 o
   9  -4   1      470.84      485.49     24.89 o
  10  -4   1      212.50      228.73     20.13 o
  11  -4   1      238.85      300.73     35.12 o
 -11  -3   1       77.56       51.99     25.73 o
 -10  -3   1      180.43      170.48     28.27 o
  -9  -3   1       33.78       29.32     19.95 o
  -8  -3   1        5.12        0.65     15.96 o
  -7  -3   1       26.21       19.48     15.13 o
  -6  -3   1      106.12       99.36     15.67 o
  -5  -3   1      113.35       94.07     14.48 o
  -4  -3   1     4589.62     4899.04     64.92 o
  -3  -3   1     7806.17     8278.10     48.47 o
  -2  -3   1     1314.55     1292.54     11.69 o
  -1  -3   1      163.86      240.52      4.61 o
   0  -3   1     2834.52     3114.71     19.31 o
   1  -3   1      148.82      149.51      4.61 o
   2  -3   1     1003.03     1113.25     11.78 o
   3  -3   1      732.38      733.32     12.86 o
   4  -3   1      212.59      178.55      7.60 o
   5  -3   1      849.18      860.47     14.37 o
   6  -3   1     2847.79     2865.01     48.67 o
   7  -3   1      315.02      329.07     17.84 o
   8  -3   1      102.92      102.40     13.47 o
   9  -3   1       20.32       21.23     12.92 o
  10  -3   1       65.50       55.40     14.63 o
  11  -3   1        3.40        5.10     17.47 o
 -11  -2   1        3.09       -1.81     22.47 o
 -10  -2   1      246.98      235.53     30.07 o
  -9  -2   1      134.35      120.79     24.69 o
  -8  -2   1      476.34      489.27     34.26 o
  -7  -2   1      522.06      530.90     31.81 o
  -6  -2   1      128.85      105.47     17.97 o
  -5  -2   1      150.91      119.07     15.86 o
  -4  -2   1      410.72      425.53     20.63 o
  -3  -2   1      379.03      437.10      8.53 o
  -2  -2   1      143.58      130.43      4.56 o
  -1  -2   1     2084.88     2258.58     26.24 o
   0  -2   1        7.36       10.35      2.21 o
   1  -2   1      449.30      458.51      5.47 o
   2  -2   1     1195.76     1159.67     11.55 o
   3  -2   1     6058.48     6460.48     49.32 o
   4  -2   1     3829.43     4200.97     57.96 o
   5  -2   1      290.24      240.42     12.67 o
   6  -2   1       66.38       65.37     10.10 o
   7  -2   1       22.00       19.69     10.36 o
   8  -2   1        1.69        1.18     10.10 o
   9  -2   1       46.08       66.20     13.29 o
  10  -2   1      467.29      488.18     27.38 o
  11  -2   1      224.87      248.70     21.54 o
 -11  -1   1       28.86       30.34     21.68 o
 -10  -1   1       27.29       36.46     20.29 o
  -9  -1   1      103.87      102.36     21.86 o
  -8  -1   1      231.35      226.87     26.72 o
  -7  -1   1      404.06      426.97     18.31 o
  -6  -1   1      583.56      381.53    282.85 o
  -5  -1   1       67.54       58.45     13.86 o
  -4  -1   1      361.42      373.32     12.26 o
  -3  -1   1     2072.46     2064.47     27.70 o
  -2  -1   1    10477.40    10752.98     35.64 o
  -1  -1   1     7156.50     7156.69     37.08 o
   1  -1   1      731.04      777.03      8.58 o
   2  -1   1      437.73      467.58     10.16 o
   3  -1   1     1578.29     1705.49     40.54 o
   4  -1   1     2108.68     2241.05     42.90 o
   5  -1   1      354.48      223.57    181.09 o
   6  -1   1      822.22      790.22     22.66 o
   7  -1   1      518.49      535.21     21.04 o
   8  -1   1      933.86      899.92     28.14 o
   9  -1   1      130.86      111.42     15.01 o
  10  -1   1       11.69       10.47     17.00 o
  11  -1   1       10.10       10.06     15.36 o
 -11   0   1        2.67        4.13     21.26 o
 -10   0   1        0.58        3.68     12.63 o
  -9   0   1       94.17      105.53     14.01 o
  -8   0   1      978.28     1036.30     42.45 o
  -7   0   1      295.25      343.13     16.54 o
  -6   0   1     1127.81      679.61    555.94 o
  -5   0   1     1435.44     1456.17     25.56 o
  -4   0   1        8.73        5.53      4.05 o
  -3   0   1        9.65        3.78      2.96 o
  -2   0   1       51.00       64.03      3.46 o
   2   0   1        9.29       11.07      4.59 o
   3   0   1       27.31       36.71      5.20 o
   4   0   1     2978.52     3079.93     51.08 o
   5   0   1     2811.11     3075.34     56.50 o
   6   0   1      611.41      734.51     32.10 o
   7   0   1        1.37       -4.01     10.20 o
   8   0   1        6.94        2.50     10.71 o
   9   0   1       56.19       64.47     13.18 o
  10   0   1       21.18       15.24     12.33 o
  11   0   1       21.96       33.68     16.03 o
 -11   1   1      142.00      200.82     33.33 o
 -10   1   1      171.60      183.14     27.62 o
  -9   1   1       12.52        9.00     11.24 o
  -8   1   1       81.26       77.35     12.85 o
  -7   1   1        1.96       -0.77      8.73 o
  -6   1   1       58.20       26.47     24.67 o
  -5   1   1     1188.07     1289.65     38.26 o
  -4   1   1     3963.74     4057.59     32.04 o
  -3   1   1       72.79       46.91      3.99 o
  -2   1   1     1699.06     1685.47     24.00 o
  -1   1   1     4849.49     4966.17     35.74 o
   2   1   1      828.69      865.03     25.86 o
   3   1   1     1222.00     1316.19     19.42 o
   4   1   1       14.79       18.92      6.65 o
   5   1   1     1992.84     2121.40     47.17 o
   6   1   1     1396.12     1490.71     51.76 o
   7   1   1      210.05      193.29     15.55 o
   8   1   1      896.35      888.79     28.08 o
   9   1   1      107.37      107.46     31.78 o
  10   1   1      158.02      165.47     17.47 o
  11   1   1       44.98       24.17     23.97 o
 -11   2   1        0.84        0.44     25.08 o
 -10   2   1       47.46       46.40     23.51 o
  -9   2   1       89.43       92.51     14.14 o
  -8   2   1      104.02       99.39     13.10 o
  -7   2   1      362.99      373.99     21.07 o
  -6   2   1     1518.16     1530.65     38.58 o
  -5   2   1      684.87      766.97     30.89 o
  -4   2   1     3171.60     3313.24     34.66 o
  -3   2   1      443.61      440.42     11.78 o
  -2   2   1      550.95      585.54     12.59 o
  -1   2   1      569.79      557.40     15.65 o
   0   2   1      418.30      410.57      6.75 o
   1   2   1     2185.32     2322.08     15.26 o
   2   2   1     4056.83     4227.60     67.49 o
   3   2   1     4398.14     4466.44     49.65 o
   4   2   1      172.43      135.80     13.82 o
   5   2   1       57.47       22.07     29.32 o
   6   2   1     1054.70     1080.26     25.87 o
   7   2   1      547.56      566.71     21.43 o
   8   2   1       74.35       78.64     16.20 o
   9   2   1       72.69       86.64     21.81 o
  10   2   1        7.34       18.51     20.92 o
  11   2   1       50.99       62.54     24.71 o
 -11   3   1      210.65      256.07     35.81 o
 -10   3   1      363.66      383.78     37.26 o
  -9   3   1      299.80      320.31     31.71 o
  -8   3   1       71.70       81.63     25.62 o
  -7   3   1        1.72        7.32      9.19 o
  -6   3   1      110.99       99.83      6.16 o
  -5   3   1      443.84      352.86     13.49 o
  -4   3   1       35.32       35.54     11.21 o
  -3   3   1     1792.80     1819.59     28.12 o
  -2   3   1     8419.98     8531.69     47.37 o
  -1   3   1      488.02      489.48      9.93 o
   0   3   1     4696.07     4730.93     56.05 o
   1   3   1     1211.86     1137.85     21.55 o
   2   3   1     4354.72     4675.30     39.94 o
   3   3   1     3699.93     4136.84     51.37 o
   4   3   1       14.63       16.02      9.72 o
   5   3   1     1297.89     1358.34     38.36 o
   6   3   1      104.71      107.51     17.56 o
   7   3   1     1113.52     1197.82     44.56 o
   8   3   1     1008.54     1040.03     45.96 o
   9   3   1      192.03      176.15     26.91 o
  10   3   1      341.92      356.31     35.38 o
  11   3   1        1.47        9.77     24.51 o
 -10   4   1        1.77      -11.24     23.47 o
  -9   4   1       17.13       15.96     12.26 o
  -8   4   1      334.59      335.94     19.11 o
  -7   4   1      287.54      292.93     17.14 o
  -6   4   1      368.05      334.73     16.41 o
  -5   4   1      830.00      840.60     21.79 o
  -4   4   1     1427.48      833.32    678.89 o
  -3   4   1      934.73      994.03     28.27 o
  -2   4   1     3745.38     3904.32     22.08 o
  -1   4   1       63.82       74.02      4.62 o
   0   4   1      463.95      507.52      9.06 o
   1   4   1      430.67      511.29     11.75 o
   2   4   1      607.70      588.97     13.73 o
   3   4   1     1976.96     2025.17     33.28 o
   4   4   1     2894.32     2867.84     24.34 o
   5   4   1     1932.85     1945.29     46.32 o
   6   4   1      244.27      238.16     21.99 o
   7   4   1      163.98      134.55     19.94 o
   8   4   1       70.38       68.35     18.99 o
   9   4   1       52.74       49.00     21.72 o
  10   4   1       31.04       25.03     20.89 o
  11   4   1      121.03      128.34     26.15 o
 -10   5   1      402.38      444.74     38.39 o
  -9   5   1      246.44      260.95     21.99 o
  -8   5   1      397.71      371.36     20.61 o
  -7   5   1      313.31      307.76     17.55 o
  -6   5   1       29.07       34.72     10.07 o
  -5   5   1      113.60      100.71     11.03 o
  -4   5   1       35.58       30.85      8.68 o
  -3   5   1     1011.22      937.43     28.84 o
  -2   5   1      174.87      164.22      5.97 o
  -1   5   1     2770.00     2833.96     65.37 o
   0   5   1     5728.01     5602.48    128.62 o
   1   5   1      570.20      559.33     13.38 o
   2   5   1     2529.09     2593.90     27.32 o
   3   5   1      130.87      100.02      5.98 o
   4   5   1     1291.24     1345.47     17.26 o
   5   5   1      860.58      962.24     34.65 o
   6   5   1      309.15      303.90     23.91 o
   7   5   1      724.25      719.04     36.65 o
   8   5   1      138.77      134.49     21.77 o
   9   5   1      434.44      461.42     35.91 o
  10   5   1      590.89      667.78     45.69 o
  11   5   1      119.58      124.93     28.18 o
 -10   6   1        6.32       12.08     26.60 o
  -9   6   1       15.08        2.32     19.79 o
  -8   6   1        1.89       -5.51     11.51 o
  -7   6   1      228.03      188.11     27.23 o
  -6   6   1     1272.77     1255.14     31.03 o
  -5   6   1      339.85      380.47     17.53 o
  -4   6   1      444.42      428.48     24.04 o
  -3   6   1     1316.88     1311.72     38.48 o
  -2   6   1     1056.14     1028.71     14.44 o
  -1   6   1      297.41      278.82      9.12 o
   0   6   1      745.02      753.49     37.89 o
   1   6   1        8.03        2.91      8.25 o
   2   6   1      357.01      356.74     17.90 o
   3   6   1       92.14       86.89      8.74 o
   4   6   1      295.66      270.19     22.08 o
   5   6   1      608.62      591.64     28.55 o
   6   6   1     1695.45     1659.73     49.58 o
   7   6   1      815.09      803.95     38.57 o
   8   6   1       80.73       74.12     19.71 o
   9   6   1       43.01       45.95     20.77 o
  10   6   1        0.00       -8.65     23.29 o
  11   6   1        2.01        4.44     23.36 o
  -9   7   1      145.21      150.48     18.53 o
  -8   7   1      737.40      718.55     28.82 o
  -7   7   1      195.63      173.25     19.41 o
  -6   7   1      196.48      170.16     18.13 o
  -5   7   1      127.74      136.53     13.07 o
  -4   7   1        6.26        7.77     12.56 o
  -3   7   1      795.03      792.09     15.83 o
  -2   7   1      664.57      656.60     15.77 o
  -1   7   1      413.14      383.19     10.73 o
   0   7   1      374.06      355.61     18.57 o
   1   7   1     2370.07     2351.18     31.60 o
   2   7   1     2267.53     1549.84    670.54 o
   3   7   1       43.83       46.63     12.02 o
   4   7   1      802.75      824.79     15.10 o
   5   7   1       55.91       44.03     15.11 o
   6   7   1      195.53      172.24     20.74 o
   7   7   1       44.07       25.84     16.31 o
   8   7   1      150.97      167.18     24.52 o
   9   7   1      243.00      289.86     31.77 o
  10   7   1      173.07      151.72     28.01 o
  -9   8   1        9.74        5.11     26.60 o
  -8   8   1       12.17       -2.30     13.03 o
  -7   8   1        0.89        3.71     11.54 o
  -6   8   1       28.78       40.91     12.89 o
  -5   8   1      753.02      700.01     33.44 o
  -4   8   1     1633.51     1643.89     47.63 o
  -3   8   1      333.45      345.79     12.33 o
  -2   8   1      458.35      469.30     14.98 o
  -1   8   1      761.66      768.93     12.55 o
   0   8   1      361.46      342.48     20.22 o
   1   8   1        9.62        6.60      7.48 o
   2   8   1        4.50        7.37      6.91 o
   3   8   1        0.65        0.17     11.50 o
   4   8   1      418.04      430.29     25.86 o
   5   8   1      356.05      390.66     26.40 o
   6   8   1       30.73       39.31     17.51 o
   7   8   1       92.28      105.30     21.39 o
   8   8   1      791.45      783.34     43.21 o
   9   8   1      377.54      348.90     35.32 o
  10   8   1        2.83       -7.51     26.10 o
  -8   9   1      193.87      202.99     20.08 o
  -7   9   1      294.22      281.16     21.84 o
  -6   9   1      575.91      587.03     25.87 o
  -5   9   1      119.77       91.39     13.41 o
  -4   9   1       72.73       78.92     17.38 o
  -3   9   1        2.75        4.52      6.13 o
  -2   9   1      107.26       92.23      9.54 o
  -1   9   1     1263.03     1266.26     26.06 o
   0   9   1      698.40      734.14     17.70 o
   1   9   1      379.79      376.07     16.47 o
   2   9   1      449.35      455.24     17.39 o
   3   9   1      747.61      732.32     31.65 o
   4   9   1      739.84      768.53     34.26 o
   5   9   1        7.63        4.77     13.81 o
   6   9   1      146.71      130.85     21.61 o
   7   9   1        8.84        5.93     17.29 o
   8   9   1        2.84        3.77     21.35 o
   9   9   1        3.69        4.15     22.43 o
  10   9   1       41.20       68.67     28.36 o
  -8  10   1       40.05       18.56     18.95 o
  -7  10   1        4.98       -1.13     14.49 o
  -6  10   1       39.55       25.13     14.01 o
  -5  10   1        3.49      -10.10     13.14 o
  -4  10   1      366.73      390.16     27.90 o
  -3  10   1      905.44      865.59     37.04 o
  -2  10   1      871.66      923.71     23.19 o
  -1  10   1      497.34      513.30     18.64 o
   0  10   1      410.41      407.13     18.87 o
   1  10   1      108.97       99.80     11.47 o
   2  10   1        8.09        0.47      8.59 o
   3  10   1       79.31       77.15     16.37 o
   4  10   1       41.76       47.73     14.88 o
   5  10   1       38.67       35.17     16.95 o
   6  10   1      306.96      312.39     28.43 o
   7  10   1      138.84      178.54     26.70 o
   8  10   1        1.96       -4.19     21.19 o
   9  10   1       16.82       34.44     26.76 o
  -7  11   1      257.74      270.00     23.82 o
  -6  11   1      474.74      498.16     27.29 o
  -5  11   1      285.19      303.43     21.36 o
  -4  11   1      293.70      339.42     27.87 o
  -3  11   1       35.11       47.73     16.37 o
  -2  11   1        9.20        5.16     13.06 o
  -1  11   1      178.17      154.12     11.57 o
   0  11   1      582.31      589.24     18.69 o
   1  11   1      865.08      892.35     22.27 o
   2  11   1      333.84      327.18     17.91 o
   3  11   1      510.98      508.01     30.60 o
   4  11   1      269.49      298.23     25.58 o
   5  11   1       33.15       17.28     17.29 o
   6  11   1      230.80      193.50     25.83 o
   7  11   1       10.97       14.03     20.84 o
   8  11   1        2.69        0.24     23.71 o
   9  11   1        9.73       14.95     31.19 o
  -6  12   1        4.72      -18.40     25.87 o
  -5  12   1       64.94       62.18     20.45 o
  -4  12   1       95.56      110.01     21.14 o
  -3  12   1       14.14        9.12     16.61 o
  -2  12   1      656.95      702.46     31.12 o
  -1  12   1      650.07      684.00     26.69 o
   0  12   1      365.35      390.15     16.63 o
   1  12   1      463.09      435.84     17.64 o
   2  12   1      223.18      227.33     14.31 o
   3  12   1        0.16        2.73     11.75 o
   4  12   1       49.82       50.34     18.36 o
   5  12   1       81.95       76.78     20.81 o
   6  12   1       75.02       49.99     21.37 o
   7  12   1      128.59       92.56     25.23 o
  -3  13   1      191.47      237.36     33.22 o
  -2  13   1      218.91      254.82     33.21 o
  -1  13   1        3.10       -0.05     22.01 o
   0  13   1       17.12       23.30     22.39 o
   1  13   1      264.47      232.00     19.41 o
   2  13   1      723.65      697.52     43.19 o
   3  13   1      481.63      466.35     38.15 o
   4  13   1      150.11      127.92     28.99 o
   5  13   1      328.86      301.76     36.88 o
  -1  14   1        8.16       28.80     24.11 o
   0  14   1      408.56      375.95     37.32 o
   1  14   1      427.89      461.44     38.68 o
   2  14   1      176.49      190.64     30.82 o
   3  14   1      170.55      141.42     27.31 o
   4  14   1       73.87       51.88     25.61 o
  -1 -14   2      183.95      175.52     29.93 o
  -3 -13   2      146.12      169.11     29.06 o
  -2 -13   2      132.02      127.04     25.82 o
  -1 -13   2        5.52       -1.46     21.98 o
   0 -13   2      107.59       84.15     16.32 o
   1 -13   2       45.86       62.01     26.67 o
   2 -13   2       23.46       23.87     22.74 o
  -5 -12   2        0.26       -7.15     24.08 o
  -4 -12   2       15.57       12.60     24.07 o
  -3 -12   2        1.27      -10.87     21.94 o
  -2 -12   2        4.11       22.08     20.84 o
  -1 -12   2       36.45       35.51     19.04 o
   0 -12   2      258.62      258.96     20.03 o
   1 -12   2      115.99      130.19     16.78 o
   2 -12   2       68.00       64.80     25.39 o
   3 -12   2        0.89       -0.26     22.11 o
   4 -12   2       38.54       31.29     27.81 o
  -6 -11   2      221.08      216.30     31.32 o
  -5 -11   2      251.29      214.47     33.17 o
  -4 -11   2      148.86      146.28     26.40 o
  -3 -11   2       40.79       54.25     22.77 o
  -2 -11   2       14.01        0.40     19.62 o
  -1 -11   2      118.73      137.47     16.15 o
   0 -11   2       93.20       85.30     13.67 o
   1 -11   2       64.71       58.73     12.98 o
   2 -11   2      222.29      225.54     17.84 o
   3 -11   2      215.55      269.57     32.53 o
   4 -11   2       57.79       71.00     27.74 o
   5 -11   2       15.34       21.88     16.01 o
   6 -11   2       90.95       60.28     25.36 o
  -8 -10   2        4.12       19.87     23.44 o
  -7 -10   2        3.80       27.81     27.65 o
  -6 -10   2      108.43      119.23     26.75 o
  -5 -10   2        6.57       -0.61     12.18 o
  -4 -10   2      214.47      158.36     15.51 o
  -3 -10   2        0.48       -1.00      9.73 o
  -2 -10   2      157.57      161.97     13.22 o
  -1 -10   2       34.31       34.40      8.00 o
   0 -10   2       29.53       37.01      7.73 o
   1 -10   2        9.41       12.88      6.97 o
   2 -10   2      188.43      207.99     11.53 o
   3 -10   2       87.79       84.79     13.20 o
   4 -10   2       17.29       21.01     22.61 o
   5 -10   2       30.92       38.67     21.49 o
   6 -10   2       35.71       31.45     18.22 o
   7 -10   2       76.11       37.56     23.22 o
  -9  -9   2      149.10      143.14     28.86 o
  -8  -9   2      456.38      362.19     24.64 o
  -7  -9   2        1.18        2.06     14.35 o
  -6  -9   2       98.18      100.43     22.22 o
  -5  -9   2       31.46       27.16     11.87 o
  -4  -9   2      399.64      415.09     19.60 o
  -3  -9   2      744.14      816.88     24.44 o
  -2  -9   2      473.85      514.76     27.81 o
  -1  -9   2       15.91       12.00      6.84 o
   0  -9   2       33.54       22.47      6.65 o
   1  -9   2      160.46      155.07     14.33 o
   2  -9   2        7.51        7.88      6.59 o
   3  -9   2      491.03      489.21     15.52 o
   4  -9   2      313.93      279.90     21.33 o
   5  -9   2      253.35      263.79     18.06 o
   6  -9   2       93.39      103.40     16.43 o
   7  -9   2        3.87       17.01     14.30 o
   8  -9   2       12.86        3.59     24.04 o
 -10  -8   2        3.90       -1.55     28.88 o
  -9  -8   2       78.78       94.95     18.09 o
  -8  -8   2      431.11      381.36     33.52 o
  -7  -8   2       70.50       64.96     18.38 o
  -6  -8   2       11.69        8.60     15.08 o
  -5  -8   2       12.47       17.60     13.21 o
  -4  -8   2      196.62      199.14     17.59 o
  -3  -8   2      342.42      348.70     16.46 o
  -2  -8   2       35.11       34.90      8.17 o
  -1  -8   2        6.27        4.96      2.95 o
   0  -8   2      528.74      531.26      9.98 o
   1  -8   2      234.58      235.32     10.29 o
   2  -8   2       96.60      111.68      8.45 o
   3  -8   2      134.72       98.23      9.02 o
   4  -8   2       42.70       59.79     12.80 o
   5  -8   2      118.05       90.16     12.44 o
   6  -8   2       52.74       48.80     12.24 o
   7  -8   2      188.84      155.88     16.36 o
   8  -8   2       74.30       79.92     16.07 o
   9  -8   2       52.19       53.52     18.15 o
 -10  -7   2      113.40      142.63     20.89 o
  -9  -7   2      142.17      107.28     24.49 o
  -8  -7   2       21.55        8.65     19.17 o
  -7  -7   2      139.36      122.98     20.64 o
  -6  -7   2      270.85      211.29     21.76 o
  -5  -7   2       86.19       77.41     14.79 o
  -4  -7   2      290.58      317.81     20.65 o
  -3  -7   2      284.13      292.15     17.99 o
  -2  -7   2      693.98      745.77     12.83 o
  -1  -7   2     1457.19     1491.50     15.27 o
   0  -7   2      730.76      721.61     11.19 o
   1  -7   2      498.05      502.11     17.90 o
   2  -7   2      295.96      284.11     11.79 o
   3  -7   2       75.88       53.01      8.77 o
   4  -7   2      104.63      118.89     14.45 o
   5  -7   2     1117.78     1065.80     27.94 o
   6  -7   2      343.16      319.76     18.33 o
   7  -7   2      137.38      147.37     16.36 o
   8  -7   2      115.84      100.72     15.76 o
   9  -7   2        0.92        1.71     14.74 o
  10  -7   2       44.75       44.67     20.83 o
 -11  -6   2        5.19       17.72     30.87 o
 -10  -6   2        7.69       18.63     24.74 o
  -9  -6   2       32.20       24.99     22.54 o
  -8  -6   2       80.10      118.76     23.67 o
  -7  -6   2      159.55      185.77     23.57 o
  -6  -6   2      668.19      707.54     33.61 o
  -5  -6   2      140.05      121.32     16.75 o
  -4  -6   2        3.07        7.63      9.59 o
  -3  -6   2        8.27        8.48      5.23 o
  -2  -6   2        4.72        5.09      3.59 o
  -1  -6   2     1265.48     1309.13     16.82 o
   0  -6   2        2.45        3.91      2.68 o
   1  -6   2      253.53      217.68      6.74 o
   2  -6   2     1317.26     1251.54     20.83 o
   3  -6   2      254.31      235.04     10.45 o
   4  -6   2      127.52      131.51     10.97 o
   5  -6   2      551.71      450.29     18.12 o
   6  -6   2        0.54       -5.17      9.94 o
   7  -6   2       21.56        8.40     10.51 o
   8  -6   2      314.62      309.94     21.20 o
   9  -6   2      223.03      192.44     19.72 o
  10  -6   2       83.90       96.12     17.29 o
 -11  -5   2       52.21       27.81     28.24 o
 -10  -5   2      164.72      220.11     30.22 o
  -9  -5   2       10.17        1.12     21.18 o
  -8  -5   2      103.19      107.74     23.56 o
  -7  -5   2       97.22      100.87     19.52 o
  -6  -5   2       23.61       20.43     14.91 o
  -5  -5   2       39.12       42.69     12.92 o
  -4  -5   2       21.67        7.28      9.28 o
  -3  -5   2      177.77      173.13      6.94 o
  -2  -5   2      274.34      291.72      7.46 o
  -1  -5   2     1247.39     1277.50     19.78 o
   0  -5   2     1362.77     1388.79     14.61 o
   1  -5   2     1284.66     1359.23     14.85 o
   2  -5   2      257.70      237.38      7.37 o
   3  -5   2      871.51      853.03     24.50 o
   4  -5   2      502.64      486.39     26.44 o
   5  -5   2      128.47      165.19     17.52 o
   6  -5   2      271.12      296.41     16.57 o
   7  -5   2      913.96      858.12     27.70 o
   8  -5   2      339.80      359.56     21.45 o
   9  -5   2       78.38       94.84     15.52 o
  10  -5   2       67.08       75.79     16.66 o
  11  -5   2       26.30       16.81     19.71 o
 -11  -4   2        0.24      -19.20     27.17 o
 -10  -4   2       21.85       10.81     19.65 o
  -9  -4   2       95.50      100.77     24.67 o
  -8  -4   2        1.63       12.20     17.39 o
  -7  -4   2      142.31      147.21     20.93 o
  -6  -4   2      511.41      484.06     27.86 o
  -5  -4   2      198.39      193.68     18.94 o
  -4  -4   2      787.13      791.67     27.91 o
  -3  -4   2       56.75       45.32      4.80 o
  -2  -4   2      150.90      158.87      4.89 o
  -1  -4   2       65.96       68.68      3.73 o
   0  -4   2      882.68      899.83     10.27 o
   1  -4   2     1584.71     1546.32     13.99 o
   2  -4   2       75.61       55.01      3.69 o
   3  -4   2     1467.17     1401.19     42.45 o
   4  -4   2     1551.74     1549.53     19.59 o
   5  -4   2       63.20       56.38      5.92 o
   6  -4   2       38.16       37.50      9.44 o
   7  -4   2      591.36      495.30     21.60 o
   8  -4   2       59.08       40.47     12.29 o
   9  -4   2       64.36       39.59     13.41 o
  10  -4   2      359.82      394.66     25.12 o
  11  -4   2       90.31       61.23     18.45 o
 -11  -3   2      102.04       91.22     29.69 o
 -10  -3   2      377.63      442.20     38.10 o
  -9  -3   2      145.21      173.35     25.67 o
  -8  -3   2      136.25      146.28     22.60 o
  -7  -3   2       26.58       22.14     15.06 o
  -6  -3   2      114.79      125.57     17.35 o
  -5  -3   2       31.09       30.02     12.39 o
  -4  -3   2      184.88      174.32     15.40 o
  -3  -3   2       55.52       35.06      6.23 o
  -2  -3   2      477.79      412.75      7.14 o
  -1  -3   2      173.91      134.60      4.15 o
   0  -3   2      672.56      637.06      7.64 o
   1  -3   2     1842.30     1810.77     17.97 o
   2  -3   2     1754.81     1852.54     18.25 o
   3  -3   2      601.27      655.41     11.24 o
   4  -3   2       10.37       15.72      3.96 o
   5  -3   2      523.56      520.71     16.30 o
   6  -3   2      698.74      683.04     21.85 o
   7  -3   2      649.87      651.62     52.03 o
   8  -3   2      180.17      187.44     16.38 o
   9  -3   2      489.85      443.72     23.59 o
  10  -3   2      243.50      239.16     31.70 o
  11  -3   2       47.27       38.53     17.39 o
 -11  -2   2       39.61       54.65     24.16 o
 -10  -2   2       22.24        9.49     19.69 o
  -9  -2   2       81.55       74.26     20.61 o
  -8  -2   2       91.84       69.10     19.08 o
  -7  -2   2      221.59      265.93     24.22 o
  -6  -2   2      217.27      255.80     21.65 o
  -5  -2   2      315.68      361.67     22.17 o
  -4  -2   2      432.36      411.51     19.01 o
  -3  -2   2       89.66       79.23      5.48 o
  -2  -2   2     1265.90     1307.00     21.14 o
  -1  -2   2      452.38      505.78      5.63 o
   0  -2   2      610.67      670.34     11.95 o
   1  -2   2      240.52      249.53      4.51 o
   2  -2   2     1597.10     1630.09     20.44 o
   3  -2   2     1435.89     1422.10     15.67 o
   4  -2   2      734.36      646.92     23.81 o
   5  -2   2      922.32      903.69     30.77 o
   6  -2   2      929.57      937.99     25.13 o
   7  -2   2       23.35       17.53      9.84 o
   8  -2   2        6.13        7.61     10.51 o
   9  -2   2      496.25      437.13     22.82 o
  10  -2   2      140.29      135.22     17.51 o
  11  -2   2      174.95      169.34     20.86 o
 -11  -1   2      210.11      236.11     35.74 o
 -10  -1   2      249.68      249.77     32.24 o
  -9  -1   2      148.57      187.49     25.23 o
  -8  -1   2     1133.31     1179.45     49.47 o
  -7  -1   2      178.81      183.07     21.48 o
  -6  -1   2        1.24        2.83     13.67 o
  -5  -1   2        0.92        3.84     11.03 o
  -4  -1   2      157.56      168.63      8.73 o
  -3  -1   2        1.77        7.52      4.55 o
  -2  -1   2     2235.75     2311.39     29.92 o
  -1  -1   2      570.96      539.28      7.17 o
   0  -1   2       45.24       54.59      4.03 o
   1  -1   2     1168.20     1093.48     10.81 o
   2  -1   2     1804.45     1824.08     18.65 o
   3  -1   2      119.75       91.24      6.85 o
   4  -1   2      630.79      695.02     24.75 o
   5  -1   2      133.92      134.46     18.20 o
   6  -1   2      156.56      158.44     12.61 o
   7  -1   2      540.41      528.48     30.87 o
   8  -1   2      689.64      713.23     26.13 o
   9  -1   2      368.33      378.19     30.55 o
  10  -1   2       93.84       84.94     16.21 o
  11  -1   2      294.13      330.28     53.60 o
 -11   0   2       32.24       42.59     27.47 o
 -10   0   2      176.66      172.13     27.01 o
  -9   0   2       11.25       12.09     20.99 o
  -8   0   2        0.09        4.92      9.52 o
  -7   0   2      610.09      609.75     20.70 o
  -6   0   2      353.33      396.11     25.66 o
  -5   0   2      455.73      465.71     15.00 o
  -4   0   2     1370.41     1383.44     16.33 o
  -3   0   2       96.84       79.47      4.25 o
  -2   0   2        4.22       10.81      2.26 o
  -1   0   2       62.23       60.37      3.43 o
   0   0   2      580.90      644.34      9.35 o
   1   0   2     2694.12     2901.94     13.99 o
   2   0   2      130.16      138.20     10.04 o
   3   0   2      107.00       74.96      6.66 o
   4   0   2      519.61      466.51     21.21 o
   5   0   2     2009.75     1181.06    972.48 o
   6   0   2      946.91      956.52     24.93 o
   7   0   2       43.14       31.65     10.21 o
   8   0   2      454.34      469.21     31.48 o
   9   0   2       26.75       20.70     12.36 o
  10   0   2       87.29       77.08     14.84 o
  11   0   2      436.32      412.57     25.71 o
  12   0   2      113.54      135.00     26.01 o
 -11   1   2       12.01       12.96     26.75 o
 -10   1   2       75.53       61.07     24.22 o
  -9   1   2      493.15      491.36     22.48 o
  -8   1   2      479.70      533.25     28.70 o
  -7   1   2      402.99      395.39     17.48 o
  -6   1   2     1582.66     1551.30     46.77 o
  -5   1   2        1.27        1.45      5.86 o
  -4   1   2      175.13      201.63      7.07 o
  -3   1   2      224.18      237.93      5.07 o
  -2   1   2       35.86       23.17      2.17 o
  -1   1   2       56.85       60.83      3.06 o
   0   1   2     6037.05     5841.93     30.00 o
   1   1   2      690.95      668.30     15.95 o
   2   1   2      278.03      356.73      9.47 o
   3   1   2     1705.23     1673.61     22.33 o
   4   1   2      359.92      391.68     19.50 o
   5   1   2       56.05       28.51     32.87 o
   6   1   2       48.24       63.60      9.73 o
   7   1   2        0.94       -2.78     10.66 o
   8   1   2      163.11      154.79     17.98 o
   9   1   2      442.87      417.96     22.61 o
  10   1   2      348.93      366.02     22.54 o
  11   1   2       61.90       74.43     17.54 o
 -11   2   2       80.07      106.35     29.82 o
 -10   2   2       96.96      127.97     27.04 o
  -9   2   2       36.48       18.52     11.07 o
  -8   2   2       39.88       31.82     10.66 o
  -7   2   2       55.13       53.08      5.63 o
  -6   2   2       12.68       12.28      4.46 o
  -5   2   2     1854.73     1891.00     18.38 o
  -4   2   2     1666.56     1709.91     41.19 o
  -3   2   2     1040.34      989.54     20.85 o
  -2   2   2     1325.05     1290.40     26.57 o
  -1   2   2      608.23      704.28     11.81 o
   0   2   2      257.33      252.86      6.45 o
   1   2   2      322.83      380.07     12.35 o
   2   2   2     1122.69     1171.35     23.66 o
   3   2   2     1675.07     1872.97     24.14 o
   4   2   2      154.76      121.32     12.88 o
   5   2   2      158.87      103.93     51.77 o
   6   2   2      329.73      343.43     16.35 o
   7   2   2      957.51      989.35     27.69 o
   8   2   2      328.47      306.82     18.62 o
   9   2   2       24.33       12.62     12.90 o
  10   2   2      158.06      134.81     27.77 o
  11   2   2        0.32        5.91     20.51 o
 -10   3   2      256.24      235.28     33.15 o
  -9   3   2      170.43      175.07     16.41 o
  -8   3   2      365.00      366.62     18.95 o
  -7   3   2      740.51      820.44     24.64 o
  -6   3   2      833.89      849.17     22.82 o
  -5   3   2      954.33      947.01     34.98 o
  -4   3   2      667.88      643.98     16.24 o
  -3   3   2      503.61      547.94     13.39 o
  -2   3   2      214.37      244.17      9.56 o
  -1   3   2     1956.06     2016.69     16.48 o
   0   3   2     1944.67     1951.42     28.43 o
   1   3   2        6.94        8.73      5.68 o
   2   3   2     3757.36     3811.93     22.73 o
   3   3   2      968.39      930.58     21.06 o
   4   3   2      192.54      144.99     14.63 o
   5   3   2      148.66      149.08     16.29 o
   6   3   2       16.75       30.43     13.98 o
   7   3   2       20.69       16.30     15.33 o
   8   3   2        5.65       -0.67     17.13 o
   9   3   2      118.74      110.44     23.07 o
  10   3   2       89.31      116.84     23.20 o
  11   3   2      160.54      122.93     27.69 o
 -10   4   2       76.26       69.34     25.63 o
  -9   4   2       47.69       54.14     22.54 o
  -8   4   2       57.45       67.38     12.59 o
  -7   4   2        5.25        0.99      9.35 o
  -6   4   2       19.87       28.47      9.99 o
  -5   4   2      218.46      186.15     34.71 o
  -4   4   2      179.25      198.65     17.66 o
  -3   4   2     3130.15     3117.28     50.74 o
  -2   4   2     3100.69     3295.29     32.25 o
  -1   4   2     1781.91     1748.27     20.13 o
   0   4   2       97.93       72.31      3.56 o
   1   4   2     1092.76     1194.36     39.39 o
   2   4   2     1163.74     1217.21     15.81 o
   3   4   2     1605.33     1690.52     35.68 o
   4   4   2     2239.80     2310.99     24.33 o
   5   4   2      750.46      810.03     30.78 o
   6   4   2      182.60      146.92     19.10 o
   7   4   2      147.94      146.67     21.39 o
   8   4   2      198.63      194.19     24.58 o
   9   4   2      119.59       93.68     22.92 o
  10   4   2       43.52       57.22     23.96 o
  11   4   2       15.19       15.04     24.74 o
 -10   5   2       59.57       62.79     26.03 o
  -9   5   2       76.93       54.32     23.45 o
  -8   5   2      633.30      617.37     25.21 o
  -7   5   2      331.74      319.14     17.89 o
  -6   5   2     1211.72     1219.41     29.07 o
  -5   5   2     1046.63     1046.74     24.95 o
  -4   5   2      672.02      669.31     25.88 o
  -3   5   2      621.64      682.18     26.27 o
  -2   5   2       42.65       41.01      3.60 o
  -1   5   2      893.15      978.03     15.90 o
   0   5   2     1270.96     1331.38     13.87 o
   1   5   2     3176.17     3228.97     45.90 o
   2   5   2     1834.18     1774.10     19.15 o
   3   5   2      353.41      312.51     18.11 o
   4   5   2     1297.47     1299.58     22.45 o
   5   5   2      622.35      619.46     15.05 o
   6   5   2      150.15      132.44     18.62 o
   7   5   2       63.28       45.23     16.98 o
   8   5   2      138.49      117.13     21.62 o
   9   5   2        6.26        1.99     17.02 o
  10   5   2       55.08       51.76     24.81 o
  11   5   2      201.83      134.71     32.24 o
 -10   6   2      169.34      163.58     30.82 o
  -9   6   2      142.38      131.90     27.03 o
  -8   6   2       99.35      104.20     15.08 o
  -7   6   2       56.09       57.43     12.09 o
  -6   6   2        1.46        0.61      9.45 o
  -5   6   2      571.00      561.34     20.12 o
  -4   6   2       29.57       24.89     13.45 o
  -3   6   2      163.04      206.76     17.11 o
  -2   6   2     1441.48     1463.24     19.75 o
  -1   6   2     2766.74     2794.92     27.04 o
   0   6   2     1888.85     1907.28     25.93 o
   1   6   2     1357.88     1470.14     33.93 o
   2   6   2       49.70       46.10      6.37 o
   3   6   2      569.74      562.11     25.76 o
   4   6   2      116.61      111.01      7.76 o
   5   6   2     1154.96     1178.98     39.20 o
   6   6   2     1203.10     1256.53     43.31 o
   7   6   2      634.54      575.19     33.94 o
   8   6   2      128.91      143.82     24.35 o
   9   6   2       20.62       19.73     19.89 o
  10   6   2       84.97       73.08     24.65 o
  11   6   2        0.83       23.84     26.42 o
  -9   7   2       61.44       43.91     26.44 o
  -8   7   2        7.13       11.95     11.90 o
  -7   7   2      401.94      395.54     21.31 o
  -6   7   2      808.58      750.33     26.01 o
  -5   7   2      377.52      373.99     18.29 o
  -4   7   2     2121.79     2232.87     54.39 o
  -3   7   2     1205.01     1228.86     17.10 o
  -2   7   2      119.96      117.33      7.83 o
  -1   7   2       14.52       21.09      7.54 o
   0   7   2       27.12       39.27     10.77 o
   1   7   2      839.81      872.11     28.93 o
   2   7   2     2814.09     2936.54     52.46 o
   3   7   2     1429.42     1506.33     40.14 o
   4   7   2      526.76      516.41     23.64 o
   5   7   2      481.17      472.14     27.42 o
   6   7   2      467.66      477.61     29.35 o
   7   7   2      165.21      156.19     22.22 o
   8   7   2        4.34       10.00     19.49 o
   9   7   2      104.05      112.26     22.83 o
  10   7   2       94.71      114.53     27.00 o
  -9   8   2      190.03      262.96     34.53 o
  -8   8   2      230.66      212.31     19.73 o
  -7   8   2      117.47      106.16     17.96 o
  -6   8   2       37.18       32.76     11.47 o
  -5   8   2       14.97       19.40     10.35 o
  -4   8   2      188.46      153.06     19.34 o
  -3   8   2     1612.19     1666.81     29.68 o
  -2   8   2        4.80        4.35      5.92 o
  -1   8   2      172.17      163.91      8.01 o
   0   8   2     1876.43     1871.57     43.79 o
   1   8   2     1203.08     1235.14     63.27 o
   2   8   2      563.50      570.45     17.72 o
   3   8   2      446.86      441.97     15.62 o
   4   8   2       38.88       52.77     15.46 o
   5   8   2      460.44      433.44     27.81 o
   6   8   2       38.51       44.49     16.64 o
   7   8   2      394.57      365.05     30.14 o
   8   8   2      470.92      435.20     34.42 o
   9   8   2      529.81      474.25     39.08 o
  10   8   2       71.37       72.56     27.05 o
  -8   9   2       50.82       62.35     24.82 o
  -7   9   2        9.10        3.09     12.63 o
  -6   9   2       13.24        9.33     11.18 o
  -5   9   2      398.55      371.40     20.40 o
  -4   9   2      906.55      904.92     39.14 o
  -3   9   2      454.86      479.55     28.75 o
  -2   9   2     1475.02     1519.64     26.82 o
  -1   9   2      860.76      876.52     21.88 o
   0   9   2        0.90       -0.36     12.05 o
   1   9   2       75.84       70.27     13.94 o
   2   9   2        1.36        4.24      7.69 o
   3   9   2      745.86      759.05     21.58 o
   4   9   2     2079.15     2046.53     54.40 o
   5   9   2      415.52      416.11     28.73 o
   6   9   2      164.13      204.35     23.88 o
   7   9   2      241.62      247.34     28.42 o
   8   9   2      155.23      126.47     23.57 o
   9   9   2       37.72       10.08     23.29 o
  10   9   2       10.63        7.49     27.10 o
  -8  10   2      187.23      129.73     30.26 o
  -7  10   2       66.61       81.51     24.79 o
  -6  10   2      251.75      264.06     29.58 o
  -5  10   2       96.34       68.86     17.70 o
  -4  10   2        5.20       10.18     15.12 o
  -3  10   2       39.24       38.62     15.28 o
  -2  10   2      405.09      381.91     22.02 o
  -1  10   2     1389.95     1424.32     29.45 o
   0  10   2       35.44       41.81     10.43 o
   1  10   2      130.54      140.26     12.76 o
   2  10   2      643.09      665.05     21.91 o
   3  10   2      274.50      315.91     24.50 o
   4  10   2      233.38      230.34     23.16 o
   5  10   2       61.48       51.11     18.25 o
   6  10   2        2.46        6.33     17.84 o
   7  10   2      286.87      272.22     30.05 o
   8  10   2       45.80       35.80     22.87 o
   9  10   2      103.54      123.64     25.80 o
  -7  11   2       40.54       34.84     18.25 o
  -6  11   2      137.08      141.71     17.98 o
  -5  11   2       30.12       32.18     13.20 o
  -4  11   2       34.42       31.36     17.12 o
  -3  11   2      149.27      127.50     20.35 o
  -2  11   2      874.61      862.31     38.70 o
  -1  11   2      294.12      291.67     15.96 o
   0  11   2      449.99      431.14     16.22 o
   1  11   2      348.32      329.07     18.04 o
   2  11   2       25.33       19.28      9.80 o
   3  11   2      155.94      174.40     21.79 o
   4  11   2       80.46       67.52     18.88 o
   5  11   2      457.87      416.94     32.10 o
   6  11   2      700.60      678.53     40.60 o
   7  11   2      136.67      152.34     26.60 o
   8  11   2       68.88       91.26     24.96 o
   9  11   2       31.73       33.32     28.10 o
  -6  12   2      125.06      117.22     19.34 o
  -5  12   2       13.07       22.02     15.74 o
  -4  12   2      163.53      143.24     24.03 o
  -3  12   2       14.28        6.39     16.99 o
  -2  12   2       60.29       74.76     18.73 o
  -1  12   2      208.13      200.30     17.69 o
   0  12   2      438.97      437.84     17.37 o
   1  12   2      859.62      841.49     22.84 o
   2  12   2       80.27       83.86     12.82 o
   3  12   2       26.65       34.57     17.85 o
   4  12   2       73.41       65.37     18.71 o
   5  12   2       26.53       19.64     18.92 o
   6  12   2       96.56       51.96     19.83 o
   7  12   2        0.35       -1.72     23.04 o
   8  12   2        7.05       -7.79     29.98 o
  -3  13   2       56.99       47.73     21.69 o
  -2  13   2       41.01       52.73     15.07 o
  -1  13   2       74.65       74.32     14.82 o
   0  13   2      426.31      428.56     23.52 o
   1  13   2       51.97       51.90     10.80 o
   2  13   2      127.96      107.20     12.92 o
   3  13   2      111.31      108.82     21.76 o
   4  13   2       76.12       52.26     20.19 o
   5  13   2      131.77      126.77     23.69 o
   6  13   2      119.09       90.83     26.27 o
  -2  14   2       27.11       50.47     27.46 o
  -1  14   2       20.97       19.16     24.39 o
   0  14   2       51.55       42.83     23.94 o
   1  14   2      241.23      249.70     30.48 o
   2  14   2      455.02      432.68     36.67 o
   3  14   2      520.74      501.81     39.37 o
   4  14   2       25.11        9.89     26.32 o
  -3 -13   3      115.75      111.00     28.20 o
  -2 -13   3       84.22       97.70     26.97 o
  -1 -13   3       24.75       47.47     24.95 o
   0 -13   3      118.31      117.95     24.24 o
   1 -13   3       77.50       55.17     24.05 o
  -4 -12   3       20.53        4.31     22.59 o
  -3 -12   3       37.59       37.11     21.51 o
  -2 -12   3      117.17       69.87     22.56 o
  -1 -12   3      141.62      170.58     26.60 o
   0 -12   3      643.04      601.43     31.67 o
   1 -12   3      392.57      384.75     23.85 o
   2 -12   3      112.30      115.96     25.99 o
   3 -12   3      100.51      108.16     28.74 o
   4 -12   3        8.01       -6.88     16.81 o
  -6 -11   3        2.49       27.45     24.93 o
  -5 -11   3        0.64      -19.06     26.55 o
  -4 -11   3        3.49       11.95     21.91 o
  -3 -11   3      118.58      129.58     26.74 o
  -2 -11   3       40.96       48.49     22.42 o
  -1 -11   3      183.53      190.77     24.30 o
   0 -11   3       78.36       86.12     14.63 o
   1 -11   3       15.90        7.64     11.85 o
   2 -11   3      122.87      116.84     15.53 o
   3 -11   3      308.00      266.22     31.61 o
   4 -11   3        2.26        5.18     16.54 o
   5 -11   3        4.46        6.48     16.83 o
  -7 -10   3        1.79       -0.29     26.68 o
  -6 -10   3      116.35       87.46     30.14 o
  -5 -10   3      334.51      365.50     36.44 o
  -4 -10   3      271.82      245.15     31.23 o
  -3 -10   3       26.31       17.89     20.37 o
  -2 -10   3       36.40       41.35     19.35 o
  -1 -10   3        4.54       18.26     15.69 o
   0 -10   3       34.25       19.88     11.74 o
   1 -10   3      304.03      322.29     38.18 o
   2 -10   3     1165.88     1206.85     32.83 o
   3 -10   3      677.90      653.90     25.11 o
   4 -10   3      119.48      122.43     19.84 o
   5 -10   3      125.69      118.51     19.77 o
   6 -10   3        0.82      -11.15     14.97 o
   7 -10   3      268.92      254.28     36.90 o
  -8  -9   3       36.55       21.06     24.44 o
  -7  -9   3        5.11       11.16     24.52 o
  -6  -9   3       16.94       13.50     23.08 o
  -5  -9   3       43.13       37.36     12.17 o
  -4  -9   3        9.01        1.85     10.05 o
  -3  -9   3       16.23       19.37      9.19 o
  -2  -9   3      196.05      210.14     13.19 o
  -1  -9   3      254.58      257.38     12.98 o
   0  -9   3       11.52       10.11      6.36 o
   1  -9   3      108.53      117.32      8.87 o
   2  -9   3      191.91      191.32     10.36 o
   3  -9   3        1.53       -2.72      6.30 o
   4  -9   3        2.46        2.78     12.96 o
   5  -9   3      449.13      406.45     33.68 o
   6  -9   3       10.72        3.31     20.98 o
   7  -9   3        2.81       24.07     18.29 o
   8  -9   3      377.27      445.42     41.65 o
  -9  -8   3        1.26       15.70     18.64 o
  -8  -8   3       41.65       30.88     15.01 o
  -7  -8   3      170.81      172.24     17.31 o
  -6  -8   3      270.41      253.67     18.55 o
  -5  -8   3       11.40        0.33      9.81 o
  -4  -8   3      297.10      296.77     23.19 o
  -3  -8   3      725.63      764.66     35.83 o
  -2  -8   3       56.03       46.44      5.55 o
  -1  -8   3        6.05        4.13      4.23 o
   0  -8   3       14.87       15.65      4.21 o
   1  -8   3       55.10       69.05      7.11 o
   2  -8   3       33.62       41.39      6.62 o
   3  -8   3      359.86      372.08     12.92 o
   4  -8   3     1097.62     1075.32     26.94 o
   5  -8   3      775.18      738.43     24.73 o
   6  -8   3      169.86      192.45     17.70 o
   7  -8   3       26.61       26.16     13.51 o
   8  -8   3       76.70       81.48     15.10 o
   9  -8   3      266.47      244.77     35.49 o
 -10  -7   3        7.82       10.89     19.41 o
  -9  -7   3      293.98      330.75     24.21 o
  -8  -7   3      226.10      217.65     19.96 o
  -7  -7   3        1.57        1.04     12.96 o
  -6  -7   3      109.19       97.91     20.23 o
  -5  -7   3        3.44        8.78      9.69 o
  -4  -7   3        5.83        6.21      8.83 o
  -3  -7   3      180.20      184.76      8.66 o
  -2  -7   3        3.14        4.70      4.42 o
  -1  -7   3      149.51      136.89      6.57 o
   0  -7   3      680.28      672.38      9.74 o
   1  -7   3      325.08      309.88     10.29 o
   2  -7   3       74.84       67.60      6.54 o
   3  -7   3        2.73        5.93      5.58 o
   4  -7   3      299.92      340.31     20.29 o
   5  -7   3      159.03      128.89     12.35 o
   6  -7   3      100.51       92.68     12.66 o
   7  -7   3      344.56      336.89     20.06 o
   8  -7   3       10.20       -0.83     13.97 o
   9  -7   3        2.46       -4.94     16.10 o
  10  -7   3      300.09      296.27     24.51 o
 -10  -6   3      108.04       92.73     21.56 o
  -9  -6   3        9.26       12.06     15.47 o
  -8  -6   3       12.41       16.00     12.35 o
  -7  -6   3      127.05      133.04     15.57 o
  -6  -6   3      244.30      227.01     22.69 o
  -5  -6   3      375.83      369.49     18.23 o
  -4  -6   3      831.73      845.59     18.08 o
  -3  -6   3       31.12       29.56      5.73 o
  -2  -6   3      301.77      286.98      9.04 o
  -1  -6   3      623.03      640.26     11.93 o
   0  -6   3       58.04       52.70      3.49 o
   1  -6   3       78.23       75.46      4.65 o
   2  -6   3      130.30      120.68      5.82 o
   3  -6   3      462.47      468.69     13.92 o
   4  -6   3       54.08       74.58      9.89 o
   5  -6   3      314.13      305.50     15.66 o
   6  -6   3      766.86      686.24     23.93 o
   7  -6   3      475.43      436.05     21.91 o
   8  -6   3      111.61      130.61     17.04 o
   9  -6   3       11.74        4.30     14.12 o
  10  -6   3      191.05      227.63     23.05 o
 -10  -5   3       36.36       32.12     16.72 o
  -9  -5   3      249.01      271.28     21.01 o
  -8  -5   3       30.07       23.87     12.31 o
  -7  -5   3      384.12      392.87     28.98 o
  -6  -5   3      366.24      407.08     26.65 o
  -5  -5   3       32.92       25.89     12.19 o
  -4  -5   3      159.15      154.98     10.46 o
  -3  -5   3      234.61      245.73      9.25 o
  -2  -5   3       35.64       37.94      3.86 o
  -1  -5   3      126.47      114.25      4.56 o
   0  -5   3      384.18      341.75      6.16 o
   1  -5   3      391.96      317.80      7.11 o
   2  -5   3      449.75      421.68      8.44 o
   3  -5   3      166.29      158.95     11.79 o
   4  -5   3      316.86      297.89     13.38 o
   5  -5   3      100.10       77.83     10.15 o
   6  -5   3       38.37       38.90     10.09 o
   7  -5   3      417.41      372.55     19.77 o
   8  -5   3      128.45      123.32     15.77 o
   9  -5   3      282.34      278.47     20.89 o
  10  -5   3       12.74       -8.99     14.56 o
  11  -5   3       19.66       16.71     21.72 o
 -11  -4   3      164.75      119.59     30.30 o
 -10  -4   3       65.86       61.13     16.59 o
  -9  -4   3       30.68       30.87     13.85 o
  -8  -4   3       29.06       24.35     18.79 o
  -7  -4   3        0.35        1.31     14.77 o
  -6  -4   3        6.21       11.75     14.23 o
  -5  -4   3     1004.77      999.57     35.01 o
  -4  -4   3      629.87      634.27     17.75 o
  -3  -4   3      671.34      665.61     13.70 o
  -2  -4   3     2092.81     2130.76     19.29 o
  -1  -4   3      221.92      289.91      8.75 o
   0  -4   3       26.07       14.64      2.07 o
   1  -4   3        9.02        8.32      2.45 o
   2  -4   3      549.43      516.03      9.28 o
   3  -4   3      144.06      142.07      7.75 o
   4  -4   3     1255.29     1220.04     23.96 o
   5  -4   3      750.83      713.33     21.58 o
   6  -4   3        4.86        0.39      8.44 o
   7  -4   3      262.38      261.10     16.92 o
   8  -4   3      433.43      397.11     21.74 o
   9  -4   3       97.32       87.01     15.12 o
  10  -4   3        4.56        2.20     14.44 o
  11  -4   3       54.17       34.35     19.24 o
 -11  -3   3        0.45       18.73     27.91 o
 -10  -3   3       44.15       40.16     22.08 o
  -9  -3   3      183.32      182.21     17.40 o
  -8  -3   3      260.11      292.04     28.90 o
  -7  -3   3      507.66      504.31     31.50 o
  -6  -3   3       73.01       83.51     15.72 o
  -5  -3   3      827.96      881.28     33.13 o
  -4  -3   3      265.32      246.02     12.17 o
  -3  -3   3      561.74      605.82     15.07 o
  -2  -3   3      283.10      297.11      6.56 o
  -1  -3   3     1952.03     2011.87     23.85 o
   1  -3   3       45.48       35.47      2.37 o
   2  -3   3     1836.66     1671.28     14.94 o
   3  -3   3      184.39      135.94      7.44 o
   4  -3   3      246.28      222.11     11.09 o
   5  -3   3        2.16       -0.03      7.82 o
   6  -3   3      411.44      434.26     18.62 o
   7  -3   3      352.55      310.55     17.86 o
   8  -3   3       82.67       66.82     13.15 o
   9  -3   3      364.92      340.52     21.70 o
  10  -3   3       62.28       53.47     14.43 o
  11  -3   3      256.88      271.45     22.71 o
 -11  -2   3       46.25       64.45     26.60 o
 -10  -2   3      358.74      348.35     34.28 o
  -9  -2   3      110.33      128.47     15.36 o
  -8  -2   3       32.52       25.64     17.85 o
  -7  -2   3       61.04       57.73     17.13 o
  -6  -2   3       14.18       14.30     13.00 o
  -5  -2   3      174.96      169.51     17.55 o
  -4  -2   3      185.76      170.26      7.65 o
  -3  -2   3     1854.54     1827.52     25.18 o
  -2  -2   3     1375.65     1351.97     17.30 o
  -1  -2   3     1939.96     1958.04     15.90 o
   0  -2   3     1711.86     1794.80     21.30 o
   1  -2   3     1740.32     1814.97     10.26 o
   2  -2   3        0.64        1.25      2.68 o
   3  -2   3      742.19      757.55     17.96 o
   4  -2   3     1237.77     1287.19     31.75 o
   5  -2   3      395.82      388.08     15.56 o
   6  -2   3     1643.40     1687.58     33.17 o
   7  -2   3      520.80      540.92     27.07 o
   8  -2   3        7.41        4.33     10.66 o
   9  -2   3       91.23       95.06     15.58 o
  10  -2   3      106.95       92.39     15.84 o
  11  -2   3        0.95        1.21     16.49 o
  12  -2   3       22.18       32.88     30.99 o
 -11  -1   3       30.52       56.83     25.23 o
 -10  -1   3       40.33       40.02     23.60 o
  -9  -1   3       15.59       19.24     20.78 o
  -8  -1   3      184.16      184.39     16.25 o
  -7  -1   3      940.41      920.76     40.90 o
  -6  -1   3      924.35     1027.53     38.94 o
  -5  -1   3      294.90      292.11     11.89 o
  -4  -1   3      185.87      172.86      7.55 o
  -3  -1   3     2407.97     2397.45     33.94 o
  -2  -1   3       33.58       31.20      3.49 o
  -1  -1   3     5388.32     5584.84     24.53 o
   0  -1   3     1035.19     1167.24     29.59 o
   1  -1   3     3036.30     3074.32     12.54 o
   2  -1   3      598.47      558.28      7.72 o
   3  -1   3      506.82      463.75     12.12 o
   4  -1   3      702.87      645.08     23.48 o
   5  -1   3       40.04       24.48     11.53 o
   6  -1   3      410.85      410.22     26.17 o
   7  -1   3      149.59      155.44     15.54 o
   8  -1   3      600.04      590.40     24.39 o
   9  -1   3      434.45      457.91     24.05 o
  10  -1   3      181.95      188.67     19.46 o
  11  -1   3      257.37      252.81     22.09 o
  12  -1   3       52.86       30.17     28.32 o
 -11   0   3      298.03      270.76     33.51 o
 -10   0   3      568.69      528.51     41.52 o
  -9   0   3      159.77      149.87     27.12 o
  -8   0   3      511.95      540.72     20.37 o
  -7   0   3       38.56       45.37      8.95 o
  -6   0   3        0.01        1.59     12.25 o
  -5   0   3       40.01       37.75      5.03 o
  -4   0   3      211.36      202.69      7.05 o
  -3   0   3     1444.78     1489.01     16.04 o
  -2   0   3      555.48      475.77     11.87 o
  -1   0   3      737.18      671.22      7.71 o
   0   0   3     4206.13     4249.64     35.20 o
   1   0   3     3659.73     3793.98     22.05 o
   2   0   3        2.81        3.54      2.37 o
   3   0   3     1415.69     1632.31     21.37 o
   4   0   3        8.07       10.21      9.20 o
   5   0   3     1260.93     1336.68     32.89 o
   6   0   3     1726.30     1804.99     73.82 o
   7   0   3      502.13      540.37     21.98 o
   8   0   3      616.37      614.47     24.53 o
   9   0   3      367.96      400.95     22.75 o
  10   0   3        5.39        2.33     13.89 o
  11   0   3        0.99        0.56     15.56 o
  12   0   3        0.68      -22.83     27.79 o
 -11   1   3       86.64      109.86     28.72 o
 -10   1   3       87.56       81.37     24.99 o
  -9   1   3       75.28       76.94     21.80 o
  -8   1   3       40.18       37.02      9.88 o
  -7   1   3      203.46      120.97     54.58 o
  -6   1   3      633.65      655.08     13.95 o
  -5   1   3     1913.87     1937.31     20.69 o
  -4   1   3     1274.73     1289.70     14.99 o
  -3   1   3      110.89       99.73      4.27 o
  -2   1   3      459.27      471.99      8.49 o
  -1   1   3     1777.26     1751.40     14.06 o
   0   1   3      482.80      475.44      6.21 o
   1   1   3     8840.66     8919.27     37.57 o
   2   1   3      615.22      731.55     28.16 o
   3   1   3     1094.77     1108.24     25.74 o
   4   1   3     1405.78     1466.76     34.39 o
   5   1   3      435.83      440.14     16.22 o
   6   1   3       13.43       11.36      8.71 o
   7   1   3       13.71       17.09     10.34 o
   8   1   3      304.26      296.42     18.62 o
   9   1   3      331.67      382.21     22.12 o
  10   1   3      590.01      573.70     28.36 o
  11   1   3      300.23      316.04     24.55 o
  12   1   3      109.25       87.70     25.26 o
 -10   2   3      221.47      230.56     30.34 o
  -9   2   3      619.59      651.41     42.29 o
  -8   2   3     1551.67     1548.58     68.09 o
  -7   2   3       74.65       66.44      6.14 o
  -6   2   3      213.04      214.24      9.39 o
  -5   2   3       84.04       85.31      5.17 o
  -4   2   3      234.40      243.99     12.67 o
  -3   2   3      335.23      310.11      6.08 o
  -2   2   3      207.18      155.40      4.78 o
  -1   2   3     2419.22     2433.56     23.09 o
   0   2   3      734.49      666.33      9.15 o
   1   2   3      442.36      416.23      9.81 o
   2   2   3     3343.34     3629.52     45.00 o
   3   2   3      339.58      349.97     15.94 o
   4   2   3      107.61      114.69     12.81 o
   5   2   3      383.86      370.91     15.24 o
   6   2   3      113.92      131.37     11.58 o
   7   2   3      922.60      929.74     47.15 o
   8   2   3     1160.56     1199.29     33.18 o
   9   2   3      287.79      299.32     20.14 o
  10   2   3      151.69      144.07     18.29 o
  11   2   3      230.95      303.76     35.17 o
 -10   3   3      161.62      147.86     29.06 o
  -9   3   3        2.21       -1.74     24.94 o
  -8   3   3       10.49        7.39      9.53 o
  -7   3   3      189.30      174.00     13.33 o
  -6   3   3       48.31       52.39     16.48 o
  -5   3   3      789.83      795.04     19.59 o
  -4   3   3     1582.08     1543.23     23.65 o
  -3   3   3     1517.54     1545.83     20.97 o
  -2   3   3      568.14      533.12     26.33 o
  -1   3   3      859.63      888.31     15.13 o
   0   3   3       99.71      108.11      4.52 o
   1   3   3       71.85       81.27      9.10 o
   2   3   3       16.56       13.86      5.41 o
   3   3   3     3631.58     3767.80     50.78 o
   4   3   3       17.53       11.91      2.15 o
   5   3   3      485.50      456.87     33.84 o
   6   3   3      575.52      591.68     20.72 o
   7   3   3       41.49       44.29     11.24 o
   8   3   3        4.66       11.20     11.31 o
   9   3   3        1.18      -10.29     19.42 o
  10   3   3       42.92       42.86     21.83 o
  11   3   3      210.96      239.08     31.68 o
 -10   4   3       33.62       46.95     25.35 o
  -9   4   3      268.41      249.13     31.50 o
  -8   4   3      270.53      269.10     17.34 o
  -7   4   3      816.33      828.40     46.91 o
  -6   4   3     2688.82     2647.85     70.92 o
  -5   4   3       32.36       31.85     14.38 o
  -4   4   3        2.16       -2.16     11.62 o
  -3   4   3      205.15      203.70     15.99 o
  -2   4   3     1964.83     1995.37     38.86 o
  -1   4   3     1596.01     1654.44     22.38 o
   0   4   3       44.75       27.52      3.27 o
   1   4   3      652.36      602.06     13.00 o
   2   4   3      330.03      338.13     16.40 o
   3   4   3      634.49      627.67     23.34 o
   4   4   3      214.79      198.97     16.34 o
   5   4   3      212.01      211.08      7.35 o
   6   4   3        7.55        2.78     12.58 o
   7   4   3      104.03      111.23     20.67 o
   8   4   3      353.85      347.57     28.57 o
   9   4   3      390.15      361.46     32.80 o
  10   4   3      349.02      347.46     32.53 o
  11   4   3      103.82       85.17     28.30 o
 -10   5   3       53.51       35.80     23.18 o
  -9   5   3        2.51        2.49     22.03 o
  -8   5   3       66.84       71.50     13.46 o
  -7   5   3       75.51       73.24     22.51 o
  -6   5   3        1.94        4.85      8.20 o
  -5   5   3       99.81       75.88      9.46 o
  -4   5   3       20.48        6.19      6.25 o
  -3   5   3      695.44      666.82     27.44 o
  -2   5   3     2284.06     2255.42     44.06 o
  -1   5   3      434.43      440.09     11.79 o
   0   5   3       95.17      100.67      4.41 o
   1   5   3      407.89      433.75     14.49 o
   2   5   3      276.15      291.27     16.83 o
   3   5   3      636.08      691.34     25.71 o
   4   5   3       28.58       26.22     12.07 o
   5   5   3     1393.59     1494.10     42.62 o
   6   5   3       67.43       64.58      6.31 o
   7   5   3      137.74       98.01     19.05 o
   8   5   3       80.84       79.51     19.43 o
   9   5   3       20.09        4.49     20.85 o
  10   5   3       25.06       46.59     24.61 o
  11   5   3        9.71        2.34     21.10 o
  -9   6   3        2.02       -5.72     23.78 o
  -8   6   3       42.56       27.75     21.24 o
  -7   6   3      565.32      596.33     40.37 o
  -6   6   3      323.15      332.19     17.14 o
  -5   6   3      506.61      453.84     18.41 o
  -4   6   3     2458.91     2416.74     55.63 o
  -3   6   3      208.98      211.86     18.12 o
  -2   6   3      121.86      128.26     13.77 o
  -1   6   3       66.04       57.02      5.75 o
   0   6   3     3264.60     3352.79     40.50 o
   1   6   3      769.28      804.94     26.84 o
   2   6   3      215.64      202.04      8.41 o
   3   6   3      163.44      174.73     14.08 o
   4   6   3       27.93       24.49     11.57 o
   5   6   3      165.46      163.39     18.07 o
   6   6   3       16.27       12.09     15.41 o
   7   6   3      459.54      434.79     30.49 o
   8   6   3       10.54       22.21     19.85 o
   9   6   3       38.07       63.11     20.93 o
  10   6   3      197.46      200.93     30.16 o
  11   6   3      130.40      123.09     28.59 o
  -9   7   3      250.60      236.32     31.19 o
  -8   7   3       61.75       47.66     22.61 o
  -7   7   3       73.51       73.17     17.24 o
  -6   7   3       13.99       10.85      9.40 o
  -5   7   3      215.67      211.10     14.82 o
  -4   7   3       11.57        8.00     13.73 o
  -3   7   3       18.74       20.50      2.47 o
  -2   7   3       41.05       36.64      5.47 o
  -1   7   3      118.14      127.81      7.54 o
   0   7   3     1532.44     1486.65     38.05 o
   1   7   3       83.39      104.41     14.11 o
   2   7   3        0.10        3.65      7.88 o
   3   7   3       80.64       78.60      7.66 o
   4   7   3      314.79      311.77     10.43 o
   5   7   3      273.90      274.31     22.21 o
   6   7   3      131.26      153.65     20.74 o
   7   7   3      525.22      521.82     33.88 o
   8   7   3        8.12       -1.55     17.71 o
   9   7   3        9.55       19.36     19.83 o
  10   7   3        4.61        1.69     22.88 o
  11   7   3       68.27       75.91     27.68 o
  -9   8   3       48.28       65.03     24.81 o
  -8   8   3       57.09       68.86     22.09 o
  -7   8   3        2.88        7.41     11.36 o
  -6   8   3       95.39       79.42     13.79 o
  -5   8   3      584.50      613.47     23.65 o
  -4   8   3      170.70      225.89     22.61 o
  -3   8   3      177.41      165.89     19.12 o
  -2   8   3     1115.86     1097.28     34.18 o
  -1   8   3      255.61      271.93      9.93 o
   0   8   3      344.31      339.72     21.62 o
   1   8   3      856.82      805.12     31.41 o
   2   8   3     2163.49     2190.34     76.28 o
   3   8   3      225.57      227.03     19.43 o
   4   8   3      236.15      252.85     21.27 o
   5   8   3       33.91       29.74     14.00 o
   6   8   3       40.86       51.38     17.67 o
   7   8   3        0.53        7.36     16.39 o
   8   8   3       67.15       64.69     20.51 o
   9   8   3      375.08      394.98     36.89 o
  10   8   3       78.08       86.65     23.94 o
  -8   9   3        2.59       -5.20     23.39 o
  -7   9   3      117.07      123.02     34.92 o
  -6   9   3       13.26       11.15     12.13 o
  -5   9   3      189.19      162.25     18.47 o
  -4   9   3      110.02      105.79     19.10 o
  -3   9   3      402.89      436.30     27.53 o
  -2   9   3      118.84      147.06     10.05 o
  -1   9   3       38.35       50.75     14.26 o
   0   9   3      103.80       82.10     15.06 o
   1   9   3       30.29       37.64     13.68 o
   2   9   3      520.41      519.28     28.52 o
   3   9   3        0.55        2.84      7.49 o
   4   9   3       17.91       14.68     14.93 o
   5   9   3      352.67      355.97     27.57 o
   6   9   3      141.67      175.36     24.37 o
   7   9   3      105.75      100.70     20.81 o
   8   9   3      152.56      165.90     26.61 o
   9   9   3      119.05      160.61     28.02 o
  10   9   3       50.89       20.91     24.46 o
  -7  10   3      126.90      154.95     27.13 o
  -6  10   3       42.74       32.91     12.92 o
  -5  10   3        9.24        6.04     11.20 o
  -4  10   3      224.11      222.91     24.98 o
  -3  10   3      144.95      145.66     21.20 o
  -2  10   3        9.68        4.88     14.11 o
  -1  10   3       88.80       88.71     10.60 o
   0  10   3      373.26      378.55     25.65 o
   1  10   3      358.55      360.09     17.31 o
   2  10   3      481.12      507.28     19.56 o
   3  10   3      522.25      511.41     19.31 o
   4  10   3     1122.54     1183.42     44.92 o
   5  10   3      160.24      198.84     24.84 o
   6  10   3       40.84       46.08     19.87 o
   7  10   3        6.71        8.00     19.27 o
   8  10   3       57.77       45.01     24.87 o
   9  10   3       11.96       25.32     22.60 o
  -7  11   3        8.52       14.06     26.55 o
  -6  11   3        3.38        4.41     14.89 o
  -5  11   3        9.24       10.87     12.58 o
  -4  11   3        7.46        0.31     18.94 o
  -3  11   3      219.89      189.30     23.91 o
  -2  11   3       76.65       73.57     18.58 o
  -1  11   3      653.36      665.40     21.99 o
   0  11   3      238.36      252.68     24.11 o
   1  11   3       22.53       21.54     12.23 o
   2  11   3      116.90      121.94     13.09 o
   3  11   3       34.07       24.87     11.12 o
   4  11   3       70.08       71.79     19.28 o
   5  11   3       49.27       59.50     19.11 o
   6  11   3        8.22       13.48     20.12 o
   7  11   3      214.46      219.57     28.86 o
   8  11   3       85.72      128.08     29.10 o
   9  11   3       70.83       60.74     26.34 o
  -6  12   3      258.03      273.77     23.58 o
  -5  12   3      144.87      141.12     19.48 o
  -4  12   3       15.53       16.35     18.32 o
  -3  12   3       17.94        1.53     17.13 o
  -2  12   3      168.70      146.96     22.05 o
  -1  12   3        0.35        0.97     15.75 o
   0  12   3       13.96        5.01      8.84 o
   1  12   3       37.29       30.39     11.74 o
   2  12   3      123.53       96.20     13.46 o
   3  12   3      339.86      357.04     29.68 o
   4  12   3      354.40      348.91     30.28 o
   5  12   3      100.31      101.00     22.58 o
   6  12   3      599.33      549.01     38.59 o
   7  12   3      147.73      110.67     22.67 o
   8  12   3        5.18       21.62     29.17 o
  -5  13   3        0.14      -20.37     20.37 o
  -4  13   3       57.20       79.90     24.63 o
  -3  13   3        0.78        8.35     20.89 o
  -2  13   3       20.65       23.27     19.52 o
  -1  13   3      224.32      233.75     19.60 o
   0  13   3       32.05       34.27     13.31 o
   1  13   3      478.53      501.47     19.68 o
   2  13   3      145.62      137.77     15.57 o
   3  13   3       90.06       47.06     20.15 o
   4  13   3       84.64       58.39     20.17 o
   5  13   3        4.56        6.64     21.10 o
   6  13   3        3.24        0.05     22.99 o
   7  13   3       70.80       81.47     30.20 o
  -2  14   3       17.00       31.01     26.27 o
  -1  14   3        1.06        1.17     16.39 o
   0  14   3       21.57        8.27     16.39 o
   1  14   3        5.10       -6.34     15.61 o
   2  14   3       43.43       26.91     16.56 o
   3  14   3        1.55       -2.81     17.53 o
   4  14   3       48.30       22.71     27.02 o
   5  14   3      129.82      138.80     30.05 o
  -2 -13   4      267.96      220.02     34.57 o
  -1 -13   4      406.47      366.20     36.13 o
   0 -13   4      169.03      165.50     27.60 o
  -4 -12   4       63.07       97.02     28.32 o
  -3 -12   4       39.28       30.89     25.87 o
  -2 -12   4      220.63      211.68     31.04 o
  -1 -12   4       27.47       12.22     21.29 o
   0 -12   4        3.11       11.35     19.96 o
   1 -12   4        4.55        5.43     14.02 o
   2 -12   4        6.62        6.61     24.44 o
   3 -12   4       65.43       72.50     26.85 o
  -5 -11   4       20.48       20.02     25.24 o
  -4 -11   4        0.97        2.20     25.47 o
  -3 -11   4       13.48       20.02     22.31 o
  -2 -11   4       72.35       83.52     22.45 o
  -1 -11   4      175.73      159.66     25.94 o
   0 -11   4      615.94      687.53     40.33 o
   1 -11   4      488.02      533.78     25.67 o
   2 -11   4      233.52      240.24     19.79 o
   3 -11   4      105.90       95.44     25.43 o
   4 -11   4       12.47       10.45     15.32 o
   5 -11   4       46.93       67.16     17.83 o
  -6 -10   4        1.16      -11.26     25.04 o
  -5 -10   4      343.66      364.14     37.87 o
  -4 -10   4      181.91      196.95     31.20 o
  -3 -10   4      501.47      535.46     40.06 o
  -2 -10   4      117.55      106.15     22.38 o
  -1 -10   4       14.09       14.83     18.16 o
   0 -10   4      313.77      319.80     20.23 o
   1 -10   4        0.00        3.03     11.65 o
   2 -10   4       91.58       89.24     14.23 o
   3 -10   4      121.50      127.74     15.34 o
   4 -10   4       87.91       94.97     17.38 o
   5 -10   4       86.95      110.68     18.24 o
   6 -10   4       43.15       32.26     17.12 o
  -8  -9   4      144.74      136.60     30.50 o
  -7  -9   4      126.54      125.78     27.89 o
  -6  -9   4       83.33       77.22     24.79 o
  -5  -9   4       44.18       57.86     24.22 o
  -4  -9   4       33.72       38.69     20.42 o
  -3  -9   4       38.17       38.03     19.76 o
  -2  -9   4       32.69       32.78     19.52 o
  -1  -9   4      276.37      228.60     23.63 o
   0  -9   4      189.18      198.57     16.50 o
   1  -9   4      256.02      298.34     18.23 o
   2  -9   4     1139.10     1146.30     31.44 o
   3  -9   4      679.90      683.11     25.03 o
   4  -9   4      173.88      166.07     17.14 o
   5  -9   4       12.81        2.85     14.14 o
   6  -9   4        8.78       17.06     15.63 o
   7  -9   4      116.77      122.36     19.51 o
  -8  -8   4        8.38        6.11     21.79 o
  -7  -8   4        9.62       33.21     23.31 o
  -6  -8   4       75.93       94.26     15.01 o
  -5  -8   4       44.65       43.88     11.63 o
  -4  -8   4        7.26       11.54      9.35 o
  -3  -8   4     1187.38     1251.75     28.20 o
  -2  -8   4      635.97      654.68     13.99 o
  -1  -8   4      521.29      546.74     12.07 o
   0  -8   4      100.55       95.92      5.98 o
   1  -8   4       17.92        9.61      4.37 o
   2  -8   4      249.41      238.23      9.95 o
   3  -8   4      220.56      220.00     10.62 o
   4  -8   4      178.83      163.63     11.44 o
   5  -8   4      253.87      292.89     20.57 o
   6  -8   4      373.23      403.59     34.94 o
   7  -8   4      110.24      122.54     23.83 o
   8  -8   4       22.19       26.13     24.22 o
  -9  -7   4      121.02       98.05     23.69 o
  -8  -7   4      438.65      441.96     25.52 o
  -7  -7   4      362.28      355.50     21.68 o
  -6  -7   4      336.14      316.98     19.37 o
  -5  -7   4      206.74      232.35     16.20 o
  -4  -7   4      183.89      187.53     10.56 o
  -3  -7   4        1.91       -0.08      5.21 o
  -2  -7   4        5.08        5.54      4.53 o
  -1  -7   4       85.05       89.72      6.02 o
   0  -7   4      272.17      279.54      7.81 o
   1  -7   4     1031.64     1039.91     16.32 o
   2  -7   4      228.49      235.74      9.23 o
   3  -7   4      242.91      252.11     10.33 o
   4  -7   4     1469.41     1431.03     33.18 o
   5  -7   4      813.06      777.52     27.01 o
   6  -7   4       33.01       29.06     10.48 o
   7  -7   4       54.33       62.84     12.68 o
   8  -7   4       20.88       26.28     13.08 o
   9  -7   4      166.58      175.34     30.75 o
 -10  -6   4      107.92      127.35     18.88 o
  -9  -6   4      295.07      261.55     21.88 o
  -8  -6   4      219.22      208.86     20.29 o
  -7  -6   4       20.09       23.74     11.83 o
  -6  -6   4        3.90        4.47      9.65 o
  -5  -6   4      129.62      111.45     12.68 o
  -4  -6   4      170.76      197.91     10.42 o
  -3  -6   4      310.94      306.89     10.84 o
  -2  -6   4       60.21       55.84      4.40 o
  -1  -6   4     1791.92     1884.01     17.14 o
   0  -6   4     1261.52     1264.86     11.13 o
   1  -6   4      502.02      502.86      8.96 o
   2  -6   4       32.11       23.84      3.90 o
   3  -6   4        0.59       -0.33      6.01 o
   4  -6   4       82.60       85.94      9.28 o
   5  -6   4      528.29      504.65     19.20 o
   6  -6   4      196.66      205.64     14.69 o
   7  -6   4      419.85      467.70     27.60 o
   8  -6   4      501.64      483.64     24.13 o
   9  -6   4       73.38       60.27     22.43 o
  10  -6   4        3.25        6.50     17.91 o
 -10  -5   4       51.08       48.29     17.55 o
  -9  -5   4        4.73       -7.28     14.20 o
  -8  -5   4       43.89       42.59     13.70 o
  -7  -5   4      263.97      245.18     18.43 o
  -6  -5   4      697.28      702.07     25.12 o
  -5  -5   4     1049.21     1046.68     27.56 o
  -4  -5   4      648.95      653.66     16.13 o
  -3  -5   4       65.52       49.91      6.27 o
  -2  -5   4       88.06       79.13      4.68 o
  -1  -5   4       15.29        9.70      2.49 o
   0  -5   4       55.35       47.15      2.39 o
   1  -5   4      659.79      629.14     11.33 o
   2  -5   4      859.46      849.60     10.97 o
   3  -5   4      842.55      869.08     22.21 o
   4  -5   4      215.57      220.37     22.12 o
   5  -5   4      267.56      261.50     14.42 o
   6  -5   4      893.10      833.48     24.95 o
   7  -5   4      487.05      446.34     21.29 o
   8  -5   4        0.88        0.06     11.29 o
   9  -5   4      148.32      148.54     18.61 o
  10  -5   4       48.55       40.86     16.72 o
  11  -5   4      206.32      248.18     29.10 o
 -10  -4   4      164.62      172.97     24.42 o
  -9  -4   4      299.33      284.53     20.61 o
  -8  -4   4      193.06      181.02     17.29 o
  -7  -4   4      364.62      358.23     19.83 o
  -6  -4   4      436.92      401.91     18.77 o
  -5  -4   4        0.55        2.68      7.09 o
  -4  -4   4      288.50      286.52     11.56 o
  -3  -4   4      477.22      448.88     11.97 o
  -2  -4   4      169.28      155.01      7.27 o
  -1  -4   4     1607.73     1546.82     19.46 o
   0  -4   4       63.21       34.00      6.48 o
   1  -4   4     1058.37      960.40     19.18 o
   2  -4   4     1550.12     1544.45     13.44 o
   3  -4   4      371.57      351.68      8.45 o
   4  -4   4        0.26        7.15      6.24 o
   5  -4   4      265.16      287.63     14.69 o
   6  -4   4        9.95       13.35      9.25 o
   7  -4   4      245.94      260.11     16.74 o
   8  -4   4      306.45      336.61     21.11 o
   9  -4   4      512.77      516.30     26.60 o
  10  -4   4      222.72      195.20     20.61 o
  11  -4   4       16.81        8.30     18.39 o
 -10  -3   4      172.27      152.22     28.09 o
  -9  -3   4       28.31       17.05     13.56 o
  -8  -3   4       10.16        4.59     10.67 o
  -7  -3   4        1.88       -0.54     10.81 o
  -6  -3   4      226.55      235.64     15.14 o
  -5  -3   4      425.95      447.24     14.78 o
  -4  -3   4     1386.38     1413.26     32.40 o
  -3  -3   4     1723.51     1679.15     21.40 o
  -2  -3   4      375.49      348.57      8.75 o
  -1  -3   4        3.13        3.80      2.04 o
   0  -3   4       19.68       21.93      7.02 o
   1  -3   4       86.81       58.10     10.26 o
   2  -3   4       39.31       29.94      3.06 o
   3  -3   4     2150.99     2213.16     20.73 o
   4  -3   4      841.48      836.18     19.51 o
   5  -3   4      180.00      194.42     12.43 o
   6  -3   4      188.41      193.09     13.94 o
   7  -3   4      126.79      123.80     13.71 o
   8  -3   4      238.60      209.00     17.09 o
   9  -3   4      121.74      129.47     30.15 o
  10  -3   4        9.16       11.40     14.10 o
  11  -3   4      121.09      117.15     18.87 o
 -10  -2   4       71.67       59.71     22.83 o
  -9  -2   4      644.20      630.10     26.25 o
  -8  -2   4      150.46      150.84     15.30 o
  -7  -2   4      489.75      523.14     21.39 o
  -6  -2   4      611.83      597.31     28.72 o
  -5  -2   4       81.10       82.28     10.31 o
  -4  -2   4      266.84      261.90      8.10 o
  -3  -2   4       11.23        2.80      4.03 o
  -2  -2   4     1049.03     1009.02     13.40 o
  -1  -2   4     1224.99     1160.57     21.43 o
   0  -2   4      421.88      398.70     15.66 o
   1  -2   4     2205.30     2023.27     34.54 o
   2  -2   4      245.21      321.06      6.58 o
   3  -2   4      587.83      573.43     10.76 o
   4  -2   4      698.64      655.67     22.76 o
   5  -2   4        0.05        2.66      7.10 o
   6  -2   4       22.97       17.73      9.63 o
   7  -2   4      663.97      672.96     24.15 o
   8  -2   4        3.02        8.50     10.78 o
   9  -2   4       54.76       49.68     13.85 o
  10  -2   4      293.15      322.56     22.99 o
  11  -2   4      296.04      328.17     28.08 o
  12  -2   4       40.76       19.67     30.03 o
 -10  -1   4      134.31      118.94     27.17 o
  -9  -1   4       45.30       30.31     21.63 o
  -8  -1   4      259.75      256.71     16.79 o
  -7  -1   4      303.26      274.59     16.01 o
  -6  -1   4      119.76      121.30     11.23 o
  -5  -1   4       13.43        5.38      4.35 o
  -4  -1   4      129.01      116.56      6.45 o
  -3  -1   4      636.05      615.50     11.79 o
  -2  -1   4     4520.08     4632.25     28.29 o
  -1  -1   4      240.36      221.09      9.63 o
   0  -1   4      321.42      330.65      4.38 o
   1  -1   4      112.56      103.95      3.06 o
   2  -1   4      662.63      685.01      9.37 o
   3  -1   4      749.50      733.56     11.81 o
   4  -1   4      135.15      115.55     12.80 o
   5  -1   4     1479.57     1524.04     28.94 o
   6  -1   4      456.32      437.98     18.78 o
   7  -1   4      115.16      109.88     13.18 o
   8  -1   4       10.48        5.55     10.88 o
   9  -1   4        2.01      -11.53     11.53 o
  10  -1   4       51.11       56.91     15.17 o
  11  -1   4       10.48        9.14     15.55 o
  12  -1   4       26.08       36.87     28.91 o
 -10   0   4      153.62      112.17     28.43 o
  -9   0   4      151.27      143.07     27.08 o
  -8   0   4      344.21      346.78     17.37 o
  -7   0   4     1424.91     1487.12     34.65 o
  -6   0   4       39.18       18.26     17.25 o
  -5   0   4      824.69      878.36     17.23 o
  -4   0   4     1585.67     1624.76     26.19 o
  -3   0   4      458.70      439.83      7.38 o
  -2   0   4       37.55       53.70      3.93 o
  -1   0   4        3.02        5.11      1.61 o
   0   0   4     1123.09      996.60      8.54 o
   1   0   4     2317.09     2259.90     11.31 o
   2   0   4     1792.43     1720.80     18.55 o
   3   0   4      141.97      105.63      5.24 o
   4   0   4      568.08      715.48     24.53 o
   5   0   4      524.05      546.52     22.77 o
   6   0   4        6.46        3.86      8.85 o
   7   0   4      375.98      384.49     19.34 o
   8   0   4       18.42       11.27     11.82 o
   9   0   4      484.20      542.07     40.70 o
  10   0   4        6.18       11.50     13.06 o
  11   0   4       18.53       15.42     16.46 o
  12   0   4       91.26      102.73     27.63 o
 -10   1   4      435.81      463.98     40.40 o
  -9   1   4      162.44      152.28     25.45 o
  -8   1   4      345.68      321.01     29.94 o
  -7   1   4      190.37      199.28     23.28 o
  -6   1   4       55.68       56.08      6.47 o
  -5   1   4     1219.24     1179.50     15.96 o
  -4   1   4      503.57      476.90     12.26 o
  -3   1   4       10.51        3.35      4.27 o
  -2   1   4        8.20       23.68      3.59 o
  -1   1   4      477.29      453.20      8.16 o
   0   1   4     6722.87     6916.68     41.31 o
   1   1   4     1639.45     1706.23     12.83 o
   2   1   4     1693.58     1776.20     14.59 o
   3   1   4       28.28       39.55      4.67 o
   4   1   4     1139.16     1198.29     31.11 o
   5   1   4     1349.89     1391.18     28.29 o
   6   1   4      234.01      250.32     15.23 o
   7   1   4      226.42      209.78     15.54 o
   8   1   4      201.40      204.30     29.04 o
   9   1   4      113.38      123.72     16.46 o
  10   1   4      112.76       84.73     15.41 o
  11   1   4      111.94      109.12     18.01 o
  12   1   4       17.58        8.88     26.01 o
 -10   2   4       53.74       61.52     27.72 o
  -9   2   4      209.65      219.31     30.22 o
  -8   2   4       36.89       33.30     19.81 o
  -7   2   4       56.09       49.29     17.79 o
  -6   2   4      537.75      562.60     11.84 o
  -5   2   4     1967.81     2004.21     19.62 o
  -4   2   4       49.99       51.63      3.80 o
  -3   2   4     1068.97     1226.45     38.27 o
  -2   2   4     1102.53     1154.64     10.09 o
  -1   2   4     2715.41     2863.86     20.31 o
   0   2   4       37.59       63.74      3.85 o
   1   2   4      608.02      534.11      9.26 o
   2   2   4      700.41      600.26      8.75 o
   3   2   4     2355.69     2410.15     39.64 o
   4   2   4     1474.27     1398.52    108.53 o
   5   2   4       48.02       52.17      9.07 o
   6   2   4      246.18      258.30     15.58 o
   7   2   4       65.19       64.57     11.48 o
   8   2   4      175.10      166.50     15.63 o
   9   2   4      550.10      548.45     26.21 o
  10   2   4       14.69       24.26     13.85 o
  11   2   4      253.53      239.08     22.56 o
 -10   3   4      316.98      307.10     35.77 o
  -9   3   4       75.72       83.28     24.79 o
  -8   3   4      517.26      470.54     35.67 o
  -7   3   4       69.02       67.27      9.25 o
  -6   3   4      354.09      347.62     27.38 o
  -5   3   4      551.87      532.57     29.53 o
  -4   3   4      197.75      176.37     13.12 o
  -3   3   4     2242.77     2201.34     23.72 o
  -2   3   4      353.51      305.14     10.32 o
  -1   3   4       11.73       32.21      5.02 o
   0   3   4       24.73       15.05      3.63 o
   1   3   4      177.33      167.39      8.07 o
   2   3   4     1180.67     1274.51     28.36 o
   3   3   4     1277.41     1422.19     32.82 o
   4   3   4     1044.84     1073.98     31.57 o
   5   3   4      365.18      353.79     15.62 o
   6   3   4      811.62      816.75     24.09 o
   7   3   4      605.78      629.89     23.96 o
   8   3   4      140.10      130.87     15.42 o
   9   3   4       10.00        6.38     14.07 o
  10   3   4       61.47       64.61     22.78 o
  11   3   4       26.09       44.11     25.51 o
 -10   4   4       38.93       54.64     28.06 o
  -9   4   4       35.58       49.70     24.60 o
  -8   4   4      131.76      128.29     24.06 o
  -7   4   4      464.86      495.55     19.72 o
  -6   4   4        6.17       12.46     16.49 o
  -5   4   4        5.41        7.58     13.34 o
  -4   4   4      363.96      367.04     12.96 o
  -3   4   4     1327.37     1070.13    190.78 o
  -2   4   4      286.09      306.75      7.57 o
  -1   4   4      385.08      498.25     11.13 o
   0   4   4        2.52        9.88      3.54 o
   1   4   4     1608.64     1619.92     19.99 o
   2   4   4        5.04       -0.57      7.56 o
   3   4   4     1684.54     1737.44     38.02 o
   4   4   4      370.74      318.35     19.83 o
   5   4   4      595.48      636.63     28.12 o
   6   4   4      428.50      398.02     24.67 o
   7   4   4       21.96       22.48     16.54 o
   8   4   4      146.65      140.01     23.41 o
   9   4   4       63.12       52.18     19.11 o
  10   4   4      212.40      194.59     29.06 o
  11   4   4      317.50      286.74     35.86 o
 -10   5   4      107.23      142.26     29.67 o
  -9   5   4      235.60      217.48     31.63 o
  -8   5   4      270.99      312.43     31.57 o
  -7   5   4       47.60       36.30      9.57 o
  -6   5   4      459.08      464.05     18.25 o
  -5   5   4       23.02       11.53      6.37 o
  -4   5   4      482.23      512.44     27.36 o
  -3   5   4     1394.30     1353.26     38.84 o
  -2   5   4      515.77      472.69     22.69 o
  -1   5   4     2422.34     2435.44     22.53 o
   0   5   4      412.98      376.10      8.35 o
   1   5   4      115.91      164.62      7.21 o
   2   5   4      135.64      111.51     12.93 o
   3   5   4        0.31        2.37      2.50 o
   4   5   4        0.16        3.60     10.84 o
   5   5   4      530.83      621.08     29.48 o
   6   5   4      848.05      980.66     38.72 o
   7   5   4      598.01      614.11     34.34 o
   8   5   4      349.56      382.51     31.38 o
   9   5   4      163.09      169.24     24.88 o
  10   5   4       29.93       22.71     21.35 o
  11   5   4        2.10       -6.51     20.67 o
  -9   6   4       10.29        7.58     24.11 o
  -8   6   4       61.71       66.60     23.45 o
  -7   6   4       39.95       38.52     11.01 o
  -6   6   4      476.13      474.32     19.90 o
  -5   6   4      776.09      768.97     22.29 o
  -4   6   4      111.14      104.17     17.85 o
  -3   6   4       18.73       21.68     12.95 o
  -2   6   4      267.75      276.78     19.36 o
  -1   6   4      332.16      326.08      9.27 o
   0   6   4       89.61      114.41     12.54 o
   1   6   4        8.20       21.44      3.78 o
   2   6   4       13.01        9.31      3.26 o
   3   6   4      967.96     1000.01     16.67 o
   4   6   4      102.20       94.96     14.82 o
   5   6   4      600.49      588.90     29.69 o
   6   6   4       80.05       83.44     17.29 o
   7   6   4       95.89      100.56     20.55 o
   8   6   4       86.89       65.76     20.02 o
   9   6   4        7.39       -0.88     21.54 o
  10   6   4       79.98       96.65     24.20 o
  11   6   4      144.92      145.31     30.66 o
  -9   7   4       96.90      125.35     28.83 o
  -8   7   4      289.64      265.60     33.89 o
  -7   7   4      195.82      168.89     27.17 o
  -6   7   4       71.07       65.09     11.71 o
  -5   7   4        3.45        2.22      8.73 o
  -4   7   4      329.49      266.32     23.44 o
  -3   7   4       21.82       16.43     12.38 o
  -2   7   4     1151.41     1173.56     37.58 o
  -1   7   4     1322.00     1282.65     21.68 o
   0   7   4       98.96      100.45     13.76 o
   1   7   4     2010.75     1993.80     54.63 o
   2   7   4      343.47      318.71      6.95 o
   3   7   4      491.02      546.78      9.31 o
   4   7   4        0.27        6.00     13.60 o
   5   7   4       26.44       34.95     14.95 o
   6   7   4       44.11       42.59     15.35 o
   7   7   4      483.11      498.56     33.56 o
   8   7   4      658.03      608.96     37.52 o
   9   7   4      156.07      182.16     28.12 o
  10   7   4      100.62      136.18     25.97 o
  11   7   4       53.84       55.29     26.49 o
  -8   8   4       44.02       43.61     22.59 o
  -7   8   4      103.06       99.53     24.06 o
  -6   8   4       77.16       78.93     12.94 o
  -5   8   4       47.81       47.82     10.78 o
  -4   8   4      877.59      951.31     40.37 o
  -3   8   4      556.02      533.50     30.31 o
  -2   8   4      299.25      299.92     23.15 o
  -1   8   4       14.70        1.64     12.51 o
   0   8   4       98.88      105.61     15.38 o
   1   8   4        2.53       -0.46     11.77 o
   2   8   4       87.87       48.29     38.94 o
   3   8   4       18.50       17.82     13.14 o
   4   8   4       12.62       11.79      3.43 o
   5   8   4      882.37      857.03     37.58 o
   6   8   4       96.72      129.08     22.25 o
   7   8   4       16.38       22.50     17.74 o
   8   8   4        1.19        0.80     20.13 o
   9   8   4       14.13        6.48     20.27 o
  10   8   4        8.89      -10.15     24.40 o
  -8   9   4       10.46       19.33     23.02 o
  -7   9   4      125.31      115.38     24.58 o
  -6   9   4      271.16      274.77     18.97 o
  -5   9   4       21.81       12.07     11.16 o
  -4   9   4       10.33       23.79     16.67 o
  -3   9   4      139.23      137.08     19.68 o
  -2   9   4       86.21       72.89      8.14 o
  -1   9   4        6.62        1.69     12.48 o
   0   9   4     1206.55     1254.24     41.50 o
   1   9   4      495.39      502.11     27.84 o
   2   9   4       21.59       24.23      7.40 o
   3   9   4     1072.64     1109.61     30.35 o
   4   9   4       62.58       58.33     16.01 o
   5   9   4      673.15      641.10     35.50 o
   6   9   4       50.64       43.00     18.34 o
   7   9   4       30.13       55.80     20.30 o
   8   9   4       36.60       37.17     21.62 o
   9   9   4      421.12      354.54     36.65 o
  10   9   4      326.66      296.24     35.17 o
  -7  10   4        6.21        2.25     25.08 o
  -6  10   4       13.61       20.66     13.86 o
  -5  10   4      151.99      146.08     16.35 o
  -4  10   4      136.66      167.25     22.75 o
  -3  10   4      129.80      145.14     20.87 o
  -2  10   4      422.20      466.48     30.30 o
  -1  10   4      133.63      128.81     19.45 o
   0  10   4      116.44      120.08     18.30 o
   1  10   4       10.22        8.55     12.77 o
   2  10   4       11.52        4.44      8.33 o
   3  10   4       37.05       32.56      9.41 o
   4  10   4      152.96      139.55     21.07 o
   5  10   4       43.65       46.05     18.59 o
   6  10   4       18.50       -3.36     18.18 o
   7  10   4      420.59      409.19     34.44 o
   8  10   4        6.36       11.51     20.46 o
   9  10   4       17.35       32.04     25.88 o
  -6  11   4       15.46       21.06     21.39 o
  -5  11   4      153.85      157.36     19.84 o
  -4  11   4       62.38       73.95     20.40 o
  -3  11   4       36.84       40.33     18.76 o
  -2  11   4        2.96        4.60     16.62 o
  -1  11   4      319.02      317.15     26.45 o
   0  11   4       15.39       15.99     15.73 o
   1  11   4        4.25        1.47      9.97 o
   2  11   4      434.51      427.26     28.69 o
   3  11   4      138.13      143.56     13.20 o
   4  11   4       48.59       42.82     17.24 o
   5  11   4      254.34      264.01     27.61 o
   6  11   4       12.04       14.00     19.13 o
   7  11   4      406.22      348.44     34.83 o
   8  11   4       85.86       47.35     24.49 o
   9  11   4       51.11       63.81     27.37 o
  -6  12   4       73.61       52.47     29.19 o
  -5  12   4       95.78       77.16     16.47 o
  -4  12   4        1.99        2.14     20.92 o
  -3  12   4      126.59      112.62     22.27 o
  -2  12   4      173.75      145.35     24.22 o
  -1  12   4      163.63      192.25     24.11 o
   0  12   4       36.28       66.57     12.18 o
   1  12   4       12.98        3.96     10.80 o
   2  12   4       14.01        8.48     10.48 o
   3  12   4       75.37       59.52     19.47 o
   4  12   4      124.78      139.81     24.40 o
   5  12   4       48.82       43.65     20.07 o
   6  12   4       59.12       75.89     23.75 o
   7  12   4       66.19       87.61     24.89 o
   8  12   4        2.96       11.41     26.72 o
  -4  13   4        5.54        2.62     23.54 o
  -3  13   4       48.60       52.23     22.45 o
  -2  13   4        5.97        4.59     19.95 o
  -1  13   4      110.67       95.89     22.91 o
   0  13   4       10.73        3.51     12.64 o
   1  13   4      317.25      306.36     20.17 o
   2  13   4       78.00       89.31     15.20 o
   3  13   4        4.38        7.70     20.30 o
   4  13   4       69.90       97.33     23.69 o
   5  13   4       22.97       32.29     20.49 o
   6  13   4       46.33       38.09     23.21 o
   7  13   4       16.65       26.30     27.28 o
  -3  14   4      131.64      101.28     28.01 o
  -2  14   4       38.59       37.52     25.87 o
  -1  14   4       98.30       79.27     17.16 o
   0  14   4       73.78       82.41     16.80 o
   1  14   4       74.67       65.12     15.64 o
   2  14   4        0.43      -15.10     15.65 o
   3  14   4        0.19       10.39     22.97 o
   4  14   4       15.23       19.98     24.94 o
   5  14   4       72.11       81.40     29.33 o
   0 -13   5       27.41       14.61     27.55 o
  -3 -12   5      101.71       72.31     26.39 o
  -2 -12   5      269.37      327.63     37.42 o
  -1 -12   5      225.00      249.98     31.90 o
   0 -12   5      230.11      227.26     30.71 o
   1 -12   5       82.44       82.14     23.20 o
   2 -12   5       43.45       31.39     23.82 o
  -4 -11   5       62.04       72.48     26.28 o
  -3 -11   5       89.40      105.48     25.92 o
  -2 -11   5       22.42       36.28     23.10 o
  -1 -11   5       17.77       13.31     19.52 o
   0 -11   5       32.51       36.65     19.52 o
   1 -11   5       97.02      112.73     16.54 o
   2 -11   5       60.14       73.84     15.20 o
   3 -11   5      312.08      319.99     35.05 o
   4 -11   5      169.32      181.14     33.08 o
  -6 -10   5        6.36       15.34     27.74 o
  -5 -10   5       25.55       20.58     23.20 o
  -4 -10   5      116.78      111.17     28.56 o
  -3 -10   5      368.59      393.56     37.99 o
  -2 -10   5      113.98      104.21     22.27 o
  -1 -10   5      225.79      244.60     28.21 o
   0 -10   5      409.79      409.93     33.16 o
   1 -10   5      283.14      287.58     21.05 o
   2 -10   5      222.26      243.85     19.11 o
   3 -10   5       16.14       14.43     21.65 o
   4 -10   5        3.09        4.02     16.00 o
   5 -10   5        2.11      -11.97     16.50 o
   6 -10   5      110.85       97.77     21.93 o
  -7  -9   5       69.01       76.69     26.67 o
  -6  -9   5      147.01      173.58     28.22 o
  -5  -9   5      336.85      396.01     37.78 o
  -4  -9   5      224.38      274.44     30.06 o
  -3  -9   5      568.36      567.31     38.20 o
  -2  -9   5       75.72       70.89     23.88 o
  -1  -9   5       38.56       27.96     16.40 o
   0  -9   5        8.33       10.26     15.85 o
   1  -9   5      118.12      133.21     15.12 o
   2  -9   5       60.39       62.31     13.13 o
   3  -9   5      411.89      410.78     33.92 o
   4  -9   5      137.20      136.39     17.54 o
   5  -9   5      257.90      261.63     22.92 o
   6  -9   5      164.51      165.44     19.75 o
   7  -9   5      224.56      286.16     24.39 o
  -8  -8   5       88.46       88.90     26.73 o
  -7  -8   5       57.46       63.19     26.02 o
  -6  -8   5       29.91       25.26     22.76 o
  -5  -8   5        1.69        6.88     20.81 o
  -4  -8   5        7.78        5.72     19.17 o
  -3  -8   5      137.29      153.12     25.06 o
  -2  -8   5      850.81      877.03     37.56 o
  -1  -8   5      761.64      785.51     21.12 o
   0  -8   5      103.41      111.26     10.54 o
   1  -8   5      369.43      376.67     20.56 o
   2  -8   5      628.55      625.33     23.86 o
   3  -8   5      153.80      144.16     22.62 o
   4  -8   5       14.71        4.50     13.50 o
   5  -8   5        0.32        1.85     13.37 o
   6  -8   5        2.67        4.53     13.61 o
   7  -8   5       58.96       47.51     16.10 o
   8  -8   5      133.75      152.18     20.28 o
  -9  -7   5        1.52      -10.30     27.32 o
  -8  -7   5       56.38      102.84     27.31 o
  -7  -7   5      227.11      246.31     31.21 o
  -6  -7   5      110.98      141.49     15.43 o
  -5  -7   5      385.55      398.56     19.80 o
  -4  -7   5      428.06      447.49     16.42 o
  -3  -7   5      618.50      632.08     15.24 o
  -2  -7   5      217.94      224.07      9.00 o
  -1  -7   5      407.92      402.52     31.52 o
   0  -7   5       51.69       49.66      8.55 o
   1  -7   5       14.01       18.39      6.84 o
   2  -7   5      307.61      355.84     17.72 o
   3  -7   5      203.91      207.89     16.27 o
   4  -7   5       82.85       91.42     11.13 o
   5  -7   5     1027.69     1063.88     33.40 o
   6  -7   5      175.47      193.88     23.15 o
   7  -7   5       65.96       59.13     16.78 o
   8  -7   5       67.29       36.63     23.52 o
   9  -7   5      166.14      176.00     33.38 o
 -10  -6   5       14.40        3.62     32.28 o
  -9  -6   5      164.05      155.87     19.08 o
  -8  -6   5      275.45      277.25     21.49 o
  -7  -6   5       94.10       85.57     13.79 o
  -6  -6   5       66.14       58.00     14.69 o
  -5  -6   5        1.76        2.87      7.86 o
  -4  -6   5        1.68        3.50      6.44 o
  -3  -6   5       74.45       75.92      7.05 o
  -2  -6   5       20.16       15.11      4.49 o
  -1  -6   5      643.01      630.04     12.96 o
   0  -6   5     2011.83     1991.07     54.11 o
   1  -6   5     1218.36     1212.63     28.10 o
   2  -6   5      203.07      192.65      5.37 o
   3  -6   5      226.11      235.76      9.44 o
   4  -6   5      511.42      503.26     14.62 o
   5  -6   5       26.04       20.03      7.65 o
   6  -6   5       91.99       94.68     12.17 o
   7  -6   5        6.35        9.29     10.52 o
   8  -6   5       37.59       41.11     13.91 o
   9  -6   5      226.84      221.65     19.53 o
  10  -6   5       74.27       66.58     27.60 o
 -10  -5   5       94.08       95.37     20.23 o
  -9  -5   5       30.69       32.29     14.78 o
  -8  -5   5       75.22       52.42     15.13 o
  -7  -5   5       77.19       78.06     15.59 o
  -6  -5   5      271.17      282.01     20.21 o
  -5  -5   5      656.84      637.40     18.07 o
  -4  -5   5      846.65      894.78     20.01 o
  -3  -5   5     1651.13     1696.02     43.00 o
  -2  -5   5      312.71      317.77      7.99 o
  -1  -5   5      778.17      750.27     14.53 o
   0  -5   5      396.69      439.99     26.91 o
   1  -5   5       24.39       22.60      8.33 o
   2  -5   5       46.57       46.07      2.95 o
   3  -5   5      335.22      330.38      8.26 o
   4  -5   5      515.43      535.85     14.28 o
   5  -5   5      317.96      316.17     13.12 o
   6  -5   5      242.04      247.76     15.37 o
   7  -5   5     1009.31     1019.10     30.02 o
   8  -5   5       86.09       81.95     13.87 o
   9  -5   5        5.31        1.79     13.46 o
  10  -5   5        8.44        1.47     15.89 o
 -10  -4   5      100.81       74.60     24.32 o
  -9  -4   5      190.54      212.06     19.94 o
  -8  -4   5        5.22        7.36     12.43 o
  -7  -4   5      235.47      231.16     17.16 o
  -6  -4   5      989.42     1003.98     28.57 o
  -5  -4   5      290.93      270.71     12.76 o
  -4  -4   5        3.68       -1.08      6.61 o
  -3  -4   5      258.11      255.19      9.89 o
  -2  -4   5       15.72       10.49      3.26 o
  -1  -4   5      238.12      213.15      9.48 o
   0  -4   5      566.08      534.53     31.20 o
   1  -4   5     1790.49     1733.83     52.46 o
   2  -4   5     1683.64     1721.55     34.34 o
   3  -4   5     1882.51     1871.88     17.22 o
   4  -4   5      575.68      566.03     14.14 o
   5  -4   5        1.46       -0.72      7.36 o
   6  -4   5      136.38      114.66     12.33 o
   7  -4   5        0.98       -2.95     10.97 o
   8  -4   5      223.14      228.67     23.81 o
   9  -4   5       73.71       56.70     15.40 o
  10  -4   5      129.21      128.11     30.16 o
  11  -4   5      166.46      173.50     33.96 o
 -10  -3   5      274.25      294.99     34.94 o
  -9  -3   5      118.62      111.99     15.94 o
  -8  -3   5      132.97      125.08     15.04 o
  -7  -3   5        6.59       -0.62     10.62 o
  -6  -3   5      169.72      176.08     14.33 o
  -5  -3   5      624.02      628.91     17.19 o
  -4  -3   5      915.57      925.49     18.66 o
  -3  -3   5     1618.40     1595.31     21.56 o
  -2  -3   5     3117.12     3130.34     39.62 o
  -1  -3   5     3824.12     3775.78     34.62 o
   0  -3   5        3.64        2.28      7.27 o
   1  -3   5      771.37      776.35     26.15 o
   2  -3   5      414.92      465.94      9.11 o
   3  -3   5      273.28      256.39      6.94 o
   4  -3   5      716.81      719.92     15.37 o
   5  -3   5      716.03      704.14     20.40 o
   6  -3   5      183.14      204.92     14.37 o
   7  -3   5      508.70      572.96     22.99 o
   8  -3   5      334.07      341.56     20.07 o
   9  -3   5      413.03      425.31     24.36 o
  10  -3   5       24.05       21.12     14.49 o
  11  -3   5        0.19        7.68     17.94 o
 -10  -2   5       46.64       57.80     23.38 o
  -9  -2   5      314.97      322.36     33.10 o
  -8  -2   5      302.30      298.72     18.76 o
  -7  -2   5      381.60      378.20     19.14 o
  -6  -2   5        3.98        1.84      9.05 o
  -5  -2   5      617.61      623.21     17.00 o
  -4  -2   5     1846.98     1857.88     22.71 o
  -3  -2   5      129.69      109.28      7.98 o
  -2  -2   5        9.65       10.21      3.23 o
  -1  -2   5     1924.02     2008.28     16.13 o
   0  -2   5      529.82      496.53     19.22 o
   1  -2   5      427.29      386.48     17.42 o
   2  -2   5     1542.72     1406.90     11.63 o
   3  -2   5     1722.09     1666.43     17.44 o
   4  -2   5      816.73      904.08     16.52 o
   5  -2   5     1996.77     2024.37     33.41 o
   6  -2   5      299.68      312.06     16.70 o
   7  -2   5      167.51      170.47     18.34 o
   8  -2   5        5.28        8.33     12.11 o
   9  -2   5        4.73        1.99     13.19 o
  10  -2   5      213.60      215.17     20.15 o
  11  -2   5      158.09      144.07     30.41 o
 -10  -1   5       13.41       22.71     21.38 o
  -9  -1   5      598.28      583.13     40.48 o
  -8  -1   5      330.69      343.85     20.49 o
  -7  -1   5      403.25      411.43     18.84 o
  -6  -1   5       39.65       48.11      9.71 o
  -5  -1   5      137.20      141.86      7.83 o
  -4  -1   5      196.83      199.65      6.58 o
  -3  -1   5     1682.04     1632.40     16.44 o
  -2  -1   5     2911.02     2806.69     46.76 o
  -1  -1   5     4575.92     4479.85     27.16 o
   0  -1   5     4249.89     4220.16     18.25 o
   1  -1   5     3908.83     3991.04     22.07 o
   2  -1   5       26.32       19.53      2.91 o
   3  -1   5      227.30      216.29      7.09 o
   4  -1   5        5.92        0.97      5.23 o
   5  -1   5      637.45      605.29     19.11 o
   6  -1   5     1155.38     1177.67     28.67 o
   7  -1   5      735.28      778.99     26.13 o
   8  -1   5       52.83       53.46     12.84 o
   9  -1   5      340.32      349.03     21.72 o
  10  -1   5      143.49      123.34     17.54 o
  11  -1   5      143.88      148.19     19.99 o
  12  -1   5       10.08       -8.94     26.03 o
 -10   0   5        0.01       -3.80     23.66 o
  -9   0   5       66.31       37.57     18.95 o
  -8   0   5      135.24      133.72     25.06 o
  -7   0   5      910.69      925.90     25.19 o
  -6   0   5      778.52      772.64     21.87 o
  -5   0   5      353.72      325.60      9.03 o
  -4   0   5       13.09       22.20      2.78 o
  -3   0   5     1583.51     1558.87     34.41 o
  -2   0   5     1290.62     1351.51     54.13 o
  -1   0   5       60.01       57.92      3.08 o
   0   0   5       43.41       40.52      3.39 o
   1   0   5     5792.54     6322.40     28.77 o
   2   0   5     2122.83     2073.88     17.76 o
   3   0   5      329.48      270.11      8.75 o
   4   0   5      871.23      789.05     18.76 o
   5   0   5      491.51      486.67     17.86 o
   6   0   5      539.97      568.17     20.87 o
   7   0   5      771.26      805.05     26.13 o
   8   0   5        4.57       -1.41     13.04 o
   9   0   5      168.08      160.56     23.13 o
  10   0   5        1.65      -10.15     14.13 o
  11   0   5       29.16       25.05     16.31 o
  12   0   5      140.86      132.33     26.81 o
 -10   1   5      115.76      120.92     28.38 o
  -9   1   5        4.16        7.18     17.95 o
  -8   1   5       17.75       12.11     16.70 o
  -7   1   5      496.87      487.34     32.42 o
  -6   1   5      283.79      274.99     24.83 o
  -5   1   5      377.38      379.36     16.44 o
  -4   1   5       61.89       48.83      6.01 o
  -3   1   5      625.63      613.32     14.83 o
  -2   1   5      330.12      320.81     14.11 o
  -1   1   5     3046.67     3027.89     25.34 o
   0   1   5     4103.12     4190.59     19.36 o
   1   1   5     7186.61     7504.64     65.91 o
   2   1   5     1479.04     1487.88     13.16 o
   3   1   5     1534.28     1695.61     32.61 o
   4   1   5      158.21      147.50     11.65 o
   5   1   5      125.37      124.46     11.04 o
   6   1   5      362.29      334.94     29.38 o
   7   1   5      706.28      733.03     25.65 o
   8   1   5      812.67      848.46     29.19 o
   9   1   5      492.76      506.58     32.19 o
  10   1   5       15.38       16.25     14.44 o
  11   1   5       49.75       45.17     18.56 o
  12   1   5       10.79       -7.15     24.21 o
 -10   2   5        0.64        2.36     24.15 o
  -9   2   5       24.79       26.90     20.05 o
  -8   2   5        8.37        3.62     19.51 o
  -7   2   5      429.36      446.24     31.88 o
  -6   2   5      305.31      315.94     10.17 o
  -5   2   5     1298.28     1322.72     15.45 o
  -4   2   5     1858.18     1954.29     33.96 o
  -3   2   5      267.74      209.49     15.73 o
  -2   2   5      166.31      229.90      8.54 o
  -1   2   5     1228.03     1152.16     15.28 o
   0   2   5      234.27      258.53      8.34 o
   1   2   5      127.18      120.62      4.81 o
   2   2   5       59.38       66.57     11.13 o
   3   2   5     7231.09     7944.49     72.78 o
   4   2   5     1751.14     1702.28     38.22 o
   5   2   5      253.70      211.92      9.75 o
   6   2   5      217.28      201.80     14.33 o
   7   2   5       33.48       40.02     11.40 o
   8   2   5      141.76      141.21     30.35 o
   9   2   5      102.13       91.48     15.48 o
  10   2   5       19.28       10.52     15.31 o
  11   2   5       96.37       77.00     24.38 o
  12   2   5        8.53       -2.62     26.26 o
 -10   3   5      169.18      165.66     33.16 o
  -9   3   5      539.95      549.71     42.03 o
  -8   3   5      278.73      330.79     31.97 o
  -7   3   5        6.37       13.08     16.95 o
  -6   3   5        1.98        1.54      5.91 o
  -5   3   5      426.83      432.96     17.08 o
  -4   3   5      101.79       88.65      5.96 o
  -3   3   5       23.72       24.47      3.60 o
  -2   3   5      256.03      212.99      7.99 o
  -1   3   5      348.54      326.19     16.69 o
   0   3   5     1288.11     1251.14     21.21 o
   1   3   5     3184.01     3225.37     47.25 o
   2   3   5     1620.71     1651.03     23.73 o
   3   3   5     3092.40     3121.39     49.01 o
   4   3   5      374.22      375.11     20.46 o
   5   3   5      429.91      489.93     18.18 o
   6   3   5       22.03       25.62     10.13 o
   7   3   5      477.08      463.00     21.42 o
   8   3   5      182.95      151.50     16.96 o
   9   3   5      743.74      730.50     29.74 o
  10   3   5      504.41      550.62     28.35 o
  11   3   5      155.16      161.54     31.95 o
 -10   4   5       45.69       21.01     26.71 o
  -9   4   5       12.74       20.58     20.22 o
  -8   4   5       59.16       58.63     21.78 o
  -7   4   5      120.58      117.85     21.69 o
  -6   4   5       94.85       80.24     17.93 o
  -5   4   5     1348.00     1442.13     42.51 o
  -4   4   5      363.05      381.89     26.28 o
  -3   4   5     1169.17     1177.76     52.71 o
  -2   4   5     2667.88     2555.18     52.47 o
  -1   4   5      124.73       95.55     12.08 o
   0   4   5      505.62      643.34     24.37 o
   1   4   5       23.44       34.67      7.53 o
   2   4   5       60.58       70.57     10.78 o
   3   4   5      177.96      159.55     15.08 o
   4   4   5     1395.47     1426.79     38.16 o
   5   4   5     4012.73     4310.68     69.92 o
   6   4   5      492.43      506.99     28.38 o
   7   4   5      142.77      140.12     20.23 o
   8   4   5       39.94       33.95     17.27 o
   9   4   5       62.27       34.20     19.28 o
  10   4   5        9.88       -0.52     20.36 o
  11   4   5        7.21       16.47     25.55 o
  -9   5   5      182.90      170.59     30.97 o
  -8   5   5      459.61      497.22     39.40 o
  -7   5   5      752.02      796.79     42.64 o
  -6   5   5      416.40      374.63     53.96 o
  -5   5   5       39.97       52.20     17.69 o
  -4   5   5       83.16       64.86     16.12 o
  -3   5   5      131.50      121.54     11.63 o
  -2   5   5       17.87        5.96      7.84 o
  -1   5   5      995.50      985.60     30.78 o
   0   5   5      198.23      161.56      8.92 o
   1   5   5      604.71      551.44     18.14 o
   2   5   5     1405.79     1461.17     27.07 o
   3   5   5     1757.80     1712.85     30.43 o
   4   5   5      341.43      360.18     22.63 o
   5   5   5      514.86      510.05     27.32 o
   6   5   5       80.81       82.30     16.48 o
   7   5   5       79.98       65.01     17.54 o
   8   5   5      334.05      289.85     28.67 o
   9   5   5      377.71      376.31     32.67 o
  10   5   5       32.04       26.99     21.30 o
  11   5   5      694.76      744.83     49.16 o
  -9   6   5       41.46       40.79     21.75 o
  -8   6   5       23.25        4.46     20.21 o
  -7   6   5        0.51       -2.70     16.03 o
  -6   6   5      180.15      164.21     12.98 o
  -5   6   5      611.03      617.23     20.06 o
  -4   6   5      361.54      363.42     25.71 o
  -3   6   5     1094.34     1174.24     39.40 o
  -2   6   5      356.93      238.37    170.54 o
  -1   6   5     1373.00     1380.71     38.24 o
   0   6   5     1049.06     1066.22     19.51 o
   1   6   5        3.69        2.83      4.43 o
   2   6   5      343.21      357.15     11.04 o
   3   6   5      486.33      521.32     11.62 o
   4   6   5        4.95        5.87     12.87 o
   5   6   5      275.51      312.38     23.98 o
   6   6   5     1362.09     1434.67     48.14 o
   7   6   5     1496.16     1498.94     52.28 o
   8   6   5      151.97      176.38     26.08 o
   9   6   5       31.11       23.93     21.24 o
  10   6   5        0.51        7.81     20.24 o
  11   6   5      188.87      181.77     30.02 o
  -8   7   5      141.98      161.29     26.99 o
  -7   7   5      594.52      563.44     38.56 o
  -6   7   5      771.78      783.40     25.19 o
  -5   7   5      398.93      398.11     18.05 o
  -4   7   5      439.94      393.75     28.45 o
  -3   7   5      159.88      141.28     17.75 o
  -2   7   5      379.42      351.35     23.11 o
  -1   7   5       64.46       69.24     13.63 o
   0   7   5      277.38      286.80     11.31 o
   1   7   5      848.51      805.98     15.66 o
   2   7   5      401.39      375.65     32.68 o
   3   7   5      869.92      901.80     12.94 o
   4   7   5      270.95      273.28     22.35 o
   5   7   5      506.47      525.23     30.61 o
   6   7   5      109.33       99.64     19.60 o
   7   7   5       12.47       12.29     18.12 o
   8   7   5        1.00        2.91     19.88 o
   9   7   5        4.80       -8.15     22.00 o
  10   7   5      278.09      281.56     32.06 o
  -8   8   5      435.80      459.45     39.65 o
  -7   8   5       13.25        9.83     20.17 o
  -6   8   5        1.30        1.47     17.78 o
  -5   8   5       12.92       12.75     10.48 o
  -4   8   5      238.16      255.92     26.01 o
  -3   8   5     1497.69     1486.89     48.09 o
  -2   8   5      496.23      531.63     29.07 o
  -1   8   5      238.45      248.75     21.59 o
   0   8   5      451.97      494.69     26.84 o
   1   8   5      953.25      941.95     35.39 o
   2   8   5       79.99       77.76      9.56 o
   3   8   5       85.58       82.37      4.46 o
   4   8   5      111.67      120.85     12.11 o
   5   8   5      389.48      364.02     27.82 o
   6   8   5      137.67      111.87     20.14 o
   7   8   5      246.56      207.81     24.97 o
   8   8   5      450.78      454.27     35.14 o
   9   8   5      550.50      600.16     41.58 o
  10   8   5      108.90      101.78     30.32 o
  -7   9   5      135.27      131.75     27.04 o
  -6   9   5      198.75      233.21     28.15 o
  -5   9   5      815.11      833.21     28.49 o
  -4   9   5      547.74      541.87     34.51 o
  -3   9   5      165.24      188.34     22.63 o
  -2   9   5      301.01      269.43     25.05 o
  -1   9   5       86.47       88.16     17.60 o
   0   9   5      463.11      389.84     26.03 o
   1   9   5      383.54      396.38     26.70 o
   2   9   5      284.20      258.63     23.09 o
   3   9   5      367.77      325.96     25.64 o
   4   9   5      415.13      485.54     30.86 o
   5   9   5      421.06      479.47     31.89 o
   6   9   5        1.58       -1.32     17.53 o
   7   9   5      141.96      140.24     24.21 o
   8   9   5       42.11       28.16     19.38 o
   9   9   5       18.86       24.31     20.02 o
  10   9   5       31.81       14.28     26.98 o
  -7  10   5      198.83      236.55     33.27 o
  -6  10   5      251.70      275.50     30.55 o
  -5  10   5       23.82       25.07     12.36 o
  -4  10   5        5.75       20.32     16.02 o
  -3  10   5      136.60      126.61     21.60 o
  -2  10   5      234.98      215.13     23.28 o
  -1  10   5     1320.62     1311.29     46.76 o
   0  10   5      260.94      267.29     24.38 o
   1  10   5       51.40       40.18     15.91 o
   2  10   5      195.86      180.30     13.42 o
   3  10   5      130.26      131.19     13.61 o
   4  10   5        0.01        1.94     15.07 o
   5  10   5      139.80      148.70     23.92 o
   6  10   5       75.17       67.95     19.12 o
   7  10   5      188.00      162.16     26.80 o
   8  10   5      139.10      162.58     29.97 o
   9  10   5      104.57       99.54     28.10 o
  -6  11   5       30.46       13.26     25.71 o
  -5  11   5      207.25      189.23     18.89 o
  -4  11   5      275.89      282.77     29.80 o
  -3  11   5      412.23      396.26     32.62 o
  -2  11   5      157.33      133.74     21.34 o
  -1  11   5      135.81      146.61     22.70 o
   0  11   5       58.66       56.39     18.51 o
   1  11   5        1.16       13.09     14.68 o
   2  11   5      260.16      271.99     16.66 o
   3  11   5      313.30      340.95     17.09 o
   4  11   5      201.84      192.70     24.38 o
   5  11   5      223.56      210.23     27.88 o
   6  11   5      132.27      159.59     25.86 o
   7  11   5       60.34       50.83     22.38 o
   8  11   5       21.05       13.25     22.98 o
  -5  12   5       25.93       15.41     23.75 o
  -4  12   5       97.17      102.70     23.87 o
  -3  12   5       26.19       19.33     17.20 o
  -2  12   5       28.96       14.71     18.95 o
  -1  12   5      250.19      285.98     28.17 o
   0  12   5      164.63      131.79     23.70 o
   1  12   5      532.86      534.26     26.48 o
   2  12   5       68.56       53.95     12.47 o
   3  12   5       19.16       29.63     20.21 o
   4  12   5        7.09        3.72     17.19 o
   5  12   5       13.41        3.54     18.72 o
   6  12   5        0.40       -6.73     22.43 o
   7  12   5       86.64       77.82     26.05 o
   8  12   5       75.62       55.63     28.45 o
  -4  13   5       24.03       26.99     27.20 o
  -3  13   5      145.90      148.11     25.55 o
  -2  13   5      203.21      210.64     27.70 o
  -1  13   5      103.08       82.21     19.81 o
   0  13   5       10.20       -3.36     13.25 o
   1  13   5       42.32       29.56     10.41 o
   2  13   5        1.53        2.38     19.03 o
   3  13   5       24.79       12.92     19.46 o
   4  13   5      113.92       85.42     25.61 o
   5  13   5      149.97      156.96     29.50 o
   6  13   5       88.70       72.50     27.10 o
   7  13   5      140.04      127.68     28.12 o
  -3  14   5        0.16      -24.26     26.17 o
  -2  14   5       43.88       34.73     25.03 o
  -1  14   5        1.51       -5.11     17.17 o
   0  14   5       41.75       34.10     16.30 o
   1  14   5      133.17      159.42     26.21 o
   2  14   5       92.51      128.00     23.74 o
   3  14   5      170.94      193.62     28.67 o
   4  14   5        2.66       31.69     25.23 o
   5  14   5        0.88       -1.76     25.70 o
   0  15   5       67.34       73.81     28.87 o
   1  15   5       31.64        5.99     28.22 o
   2  15   5        7.77       -4.07     31.04 o
  -1 -12   6      112.86      147.57     28.60 o
   0 -12   6      151.09      140.58     28.67 o
   1 -12   6      292.01      279.26     32.45 o
  -3 -11   6      113.35      134.67     28.26 o
  -2 -11   6       59.22       64.66     24.48 o
  -1 -11   6      103.38      108.86     25.48 o
   0 -11   6        0.52       15.67     18.92 o
   1 -11   6        6.59       16.33     20.89 o
   2 -11   6        0.55       18.29     15.01 o
   3 -11   6      124.63      150.44     21.03 o
  -5 -10   6      112.21       92.65     26.44 o
  -4 -10   6        0.31      -20.43     24.61 o
  -3 -10   6       24.44       11.31     23.20 o
  -2 -10   6      122.94      111.97     26.87 o
  -1 -10   6      122.17      106.90     23.14 o
   0 -10   6      381.95      383.99     33.40 o
   1 -10   6      330.54      378.61     32.25 o
   2 -10   6      260.93      258.64     20.22 o
   3 -10   6      507.94      504.86     28.75 o
   4 -10   6       11.97       10.15     15.44 o
   5 -10   6       77.27       82.42     19.56 o
  -6  -9   6       53.67       27.88     21.13 o
  -5  -9   6      364.25      362.19     36.93 o
  -4  -9   6      277.93      305.27     32.46 o
  -3  -9   6      545.69      548.75     39.43 o
  -2  -9   6     1243.04     1326.88     55.63 o
  -1  -9   6      338.53      350.24     32.14 o
   0  -9   6       37.65       35.64     19.08 o
   1  -9   6       53.23       60.05     19.30 o
   2  -9   6       22.42       19.00     12.32 o
   3  -9   6       69.55       68.87     18.17 o
   4  -9   6       35.09       18.29     13.52 o
   5  -9   6      275.20      247.73     29.19 o
   6  -9   6      223.32      241.50     24.35 o
   7  -9   6      101.50      112.18     28.31 o
  -7  -8   6      789.91      791.97     50.62 o
  -6  -8   6      549.06      534.70     40.66 o
  -5  -8   6      172.56      199.61     29.90 o
  -4  -8   6       89.02      115.68     23.00 o
  -3  -8   6      191.59      196.21     26.74 o
  -2  -8   6       74.59       62.50     20.92 o
  -1  -8   6      559.75      612.59     20.58 o
   0  -8   6      238.19      253.30     14.68 o
   1  -8   6      157.84      174.58     13.14 o
   2  -8   6     1044.94     1062.66     31.02 o
   3  -8   6      733.24      743.88     50.65 o
   4  -8   6      134.68      155.94     18.27 o
   5  -8   6      476.83      507.26     27.18 o
   6  -8   6        6.66        0.17     15.38 o
   7  -8   6       30.45       14.40     15.62 o
   8  -8   6        0.29        4.15     16.96 o
  -8  -7   6       62.08       71.55     24.90 o
  -7  -7   6       14.72       -1.80     21.32 o
  -6  -7   6       38.84       35.22     21.04 o
  -5  -7   6        0.36        2.22     10.61 o
  -4  -7   6       48.71       31.79     10.41 o
  -3  -7   6     1409.39     1404.00     31.26 o
  -2  -7   6      530.97      536.78     19.84 o
  -1  -7   6      665.91      691.82     21.10 o
   0  -7   6     2598.46     2702.46     89.79 o
   1  -7   6      615.58      598.79     34.80 o
   2  -7   6        1.95        1.87     10.32 o
   3  -7   6        4.24        8.14     12.35 o
   4  -7   6       63.40       83.64     14.22 o
   5  -7   6      141.25      161.78     17.05 o
   6  -7   6      247.67      238.33     20.97 o
   7  -7   6      314.59      278.52     23.38 o
   8  -7   6       86.03       54.55     32.03 o
   9  -7   6      100.03       89.27     28.94 o
  -9  -6   6       86.54      107.23     29.39 o
  -8  -6   6      347.21      351.75     36.59 o
  -7  -6   6       68.69       84.94     23.94 o
  -6  -6   6      126.43      130.00     14.84 o
  -5  -6   6     1513.12     1527.47     27.72 o
  -4  -6   6      759.38      738.89     17.99 o
  -3  -6   6      268.94      262.03     10.42 o
  -2  -6   6       30.35       33.57      8.84 o
  -1  -6   6       74.64       75.18      9.98 o
   0  -6   6      614.04      664.19     20.16 o
   1  -6   6     2180.46     2296.01     39.90 o
   2  -6   6      270.59      281.48     18.69 o
   3  -6   6      210.76      216.87     18.76 o
   4  -6   6     1620.95     1713.71     55.16 o
   5  -6   6      704.93      732.83     27.82 o
   6  -6   6       15.37        7.17     13.29 o
   7  -6   6      247.50      261.57     21.10 o
   8  -6   6        1.06       -5.51     14.54 o
   9  -6   6        1.81       -1.13     15.39 o
  10  -6   6       32.70       40.02     31.16 o
  -9  -5   6       10.96        2.47     17.16 o
  -8  -5   6       53.32       71.61     15.18 o
  -7  -5   6       87.86      108.06     14.56 o
  -6  -5   6        7.15        8.42     10.71 o
  -5  -5   6        1.42        0.21      7.56 o
  -4  -5   6      285.98      284.16     12.60 o
  -3  -5   6      135.43      134.02      8.29 o
  -2  -5   6        4.57        1.72      2.66 o
  -1  -5   6     2497.69     2530.47     36.74 o
   0  -5   6      750.49      751.10     42.46 o
   1  -5   6     1179.62     1185.91     38.44 o
   2  -5   6     3131.74     3063.03     35.51 o
   3  -5   6      344.49      338.32     10.49 o
   4  -5   6       71.93       66.11      7.23 o
   5  -5   6      117.64      111.40      9.15 o
   6  -5   6      159.87      161.22     11.33 o
   7  -5   6      324.62      355.47     16.23 o
   8  -5   6      365.59      340.68     17.48 o
   9  -5   6      142.60      124.01     16.73 o
  10  -5   6       22.78        3.18     23.26 o
 -10  -4   6       12.30       20.11     27.74 o
  -9  -4   6        7.25       13.92     14.66 o
  -8  -4   6      187.55      184.82     17.94 o
  -7  -4   6      326.59      299.34     22.16 o
  -6  -4   6      734.70      724.74     20.67 o
  -5  -4   6      558.44      543.96     17.12 o
  -4  -4   6      463.56      463.86     14.49 o
  -3  -4   6     1796.06     1909.68     25.81 o
  -2  -4   6      756.19      798.11     10.91 o
  -1  -4   6      473.43      453.66     25.59 o
   0  -4   6       37.02       32.56      8.04 o
   1  -4   6      102.53       87.47     13.21 o
   2  -4   6     2112.59     2219.16    106.65 o
   3  -4   6     3506.63     3663.44     32.91 o
   4  -4   6      284.45      277.60     10.60 o
   5  -4   6      479.96      493.77     14.92 o
   6  -4   6      956.61      947.53     21.80 o
   7  -4   6      266.24      261.87     17.19 o
   8  -4   6        1.70        6.16     11.59 o
   9  -4   6       54.98       73.17     14.52 o
  10  -4   6       18.68       28.06     16.01 o
  11  -4   6        9.51       36.63     30.86 o
 -10  -3   6      213.16      216.28     33.71 o
  -9  -3   6      248.99      264.74     30.87 o
  -8  -3   6       11.42       12.85     11.79 o
  -7  -3   6       21.68       13.02     11.01 o
  -6  -3   6       74.34       57.21     11.80 o
  -5  -3   6        9.43       12.14      7.71 o
  -4  -3   6       66.02       73.04      9.06 o
  -3  -3   6      243.78      242.25     10.13 o
  -2  -3   6     1099.98     1147.22     13.32 o
  -1  -3   6      948.53      851.29     11.41 o
   0  -3   6      142.05      108.17      8.86 o
   1  -3   6     2160.59     2125.79     31.21 o
   2  -3   6      902.70      884.92     21.40 o
   3  -3   6     1481.19     1467.17     14.47 o
   4  -3   6     1778.28     1759.47     23.21 o
   5  -3   6       35.89       27.29      7.03 o
   6  -3   6      175.76      180.49     11.03 o
   7  -3   6      194.75      203.03     16.06 o
   8  -3   6      334.40      346.62     20.78 o
   9  -3   6      529.13      549.27     26.94 o
  10  -3   6      158.34      151.82     19.19 o
  11  -3   6       25.73       23.49     17.88 o
 -10  -2   6      175.55      226.39     32.73 o
  -9  -2   6       14.01        9.56     20.92 o
  -8  -2   6      237.64      229.24     20.13 o
  -7  -2   6       78.83       68.95     11.93 o
  -6  -2   6      619.47      623.52     19.07 o
  -5  -2   6     1170.69     1218.11     23.47 o
  -4  -2   6     1809.37     1913.74     26.97 o
  -3  -2   6     1735.64     1708.87     32.84 o
  -2  -2   6      577.72      549.25     11.41 o
  -1  -2   6     2045.39     2146.44     20.45 o
   0  -2   6      722.46      742.78     16.66 o
   1  -2   6       48.35       47.22      8.80 o
   2  -2   6      405.26      391.93     13.23 o
   3  -2   6      762.25      762.45     11.00 o
   4  -2   6     4188.76     4309.18     40.53 o
   5  -2   6     3597.80     3793.66     36.83 o
   6  -2   6      259.28      266.60     12.44 o
   7  -2   6      451.94      460.92     40.71 o
   8  -2   6      211.18      204.06     17.64 o
   9  -2   6       49.20       56.68     15.47 o
  10  -2   6        1.44       -2.59     14.21 o
  11  -2   6        0.38      -16.07     17.71 o
 -10  -1   6      142.71       97.50     27.26 o
  -9  -1   6      748.99      715.43     44.29 o
  -8  -1   6      457.70      460.02     29.92 o
  -7  -1   6      640.10      638.91     23.14 o
  -6  -1   6      182.20      181.10     11.86 o
  -5  -1   6        2.37        6.28      6.98 o
  -4  -1   6        2.25        2.36      2.78 o
  -3  -1   6        1.85        2.83      2.42 o
  -2  -1   6      451.62      455.82     10.48 o
  -1  -1   6     2896.71     2931.28     19.37 o
   0  -1   6     2428.60     2564.11     20.81 o
   1  -1   6     1587.48     1467.56     11.98 o
   2  -1   6      286.37      209.09      5.98 o
   3  -1   6     1838.58     1836.54     16.97 o
   4  -1   6      652.51      688.63     14.51 o
   5  -1   6      358.74      367.10     12.29 o
   6  -1   6      899.74      925.18     19.58 o
   7  -1   6        0.63       -1.76     10.59 o
   8  -1   6      393.51      394.07     21.78 o
   9  -1   6      171.75      175.62     19.04 o
  10  -1   6      320.80      332.23     23.71 o
  11  -1   6      501.84      560.89     35.76 o
 -10   0   6       15.02       19.13     24.07 o
  -9   0   6      108.59      134.01     27.09 o
  -8   0   6      290.20      279.66     28.97 o
  -7   0   6      239.17      218.72     17.57 o
  -6   0   6     1127.22     1153.32     26.51 o
  -5   0   6      293.98      312.42     12.71 o
  -4   0   6     1296.80     1309.13     27.58 o
  -3   0   6     2982.26     3053.22     62.42 o
  -2   0   6     3810.76     3953.07     48.26 o
  -1   0   6     2340.69     2252.00     16.89 o
   0   0   6       38.17       31.69      3.32 o
   1   0   6     3415.69     3886.16     34.93 o
   2   0   6      175.84      207.36      7.61 o
   3   0   6      785.43      778.42     13.32 o
   4   0   6      298.57      294.11      9.57 o
   5   0   6      923.73      915.76     23.13 o
   6   0   6     4568.45     4624.18     47.47 o
   7   0   6     2970.46     3053.30     49.17 o
   8   0   6       57.85       62.55     13.40 o
   9   0   6      105.87      122.32     16.62 o
  10   0   6       42.03       25.24     15.59 o
  11   0   6        3.07       -7.30     15.77 o
 -10   1   6        7.32       19.05     25.64 o
  -9   1   6       97.68       95.93     24.67 o
  -8   1   6      155.13      149.75     26.02 o
  -7   1   6     1401.82     1404.75     51.41 o
  -6   1   6      893.29      766.45    160.84 o
  -5   1   6     1018.81     1057.38     27.94 o
  -4   1   6      513.09      547.80     19.42 o
  -3   1   6      276.00      315.02     13.65 o
  -2   1   6      260.17      259.15     15.08 o
  -1   1   6        4.81        1.83      6.42 o
   0   1   6     1975.93     2090.55     14.68 o
   1   1   6     7531.08     7925.11     38.39 o
   2   1   6     3035.44     3324.74     33.47 o
   3   1   6     1252.26     1188.91     38.19 o
   4   1   6      161.93      159.36     10.93 o
   5   1   6     1553.48     1535.47     20.97 o
   6   1   6       58.56       67.69      6.70 o
   7   1   6       17.53       12.22     11.04 o
   8   1   6      622.24      627.99     26.31 o
   9   1   6        5.92        7.50     12.46 o
  10   1   6      576.53      543.62     31.60 o
  11   1   6       86.69       80.96     18.90 o
  12   1   6      145.05      142.84     31.90 o
 -10   2   6      147.85      158.29     29.87 o
  -9   2   6      289.77      288.64     32.78 o
  -8   2   6       22.59       29.18     21.01 o
  -7   2   6       95.97       88.17     21.11 o
  -6   2   6       89.66       72.44     11.29 o
  -5   2   6      968.88      975.90     18.54 o
  -4   2   6     2007.39     2050.28     35.21 o
  -3   2   6     1153.03     1121.91     17.29 o
  -2   2   6     2441.23     2400.90     30.21 o
  -1   2   6     3019.99     3062.43     41.31 o
   0   2   6     4860.67     5066.16     34.49 o
   1   2   6     2000.10     2008.20     19.52 o
   2   2   6       46.81       46.13      6.67 o
   3   2   6     2559.65     2869.18     59.46 o
   4   2   6      141.36      113.27      9.89 o
   5   2   6     1214.33     1250.95     33.64 o
   6   2   6      126.73      118.31      6.43 o
   7   2   6      778.16      810.65     15.49 o
   8   2   6     3090.72     3101.58     53.60 o
   9   2   6     1818.43     1851.64     45.34 o
  10   2   6        1.85        0.84     12.87 o
  11   2   6        2.13        1.70     16.20 o
  12   2   6       16.77        2.04     26.67 o
 -10   3   6        1.89        2.48     23.54 o
  -9   3   6       89.55       86.18     23.39 o
  -8   3   6      215.75      234.21     30.38 o
  -7   3   6      270.11      250.77     26.10 o
  -6   3   6       19.95       27.57     16.05 o
  -5   3   6     2170.54     2158.36     43.43 o
  -4   3   6     1503.04     1518.60     31.49 o
  -3   3   6      709.79      664.01     24.41 o
  -2   3   6      223.20      239.58      6.42 o
  -1   3   6      811.28      905.52     12.31 o
   0   3   6      104.81      105.85      6.79 o
   1   3   6      295.53      284.75     10.58 o
   2   3   6     3361.87     3471.00     45.87 o
   3   3   6     3882.31     4149.05     55.32 o
   4   3   6     2239.50     2318.60     34.35 o
   5   3   6      753.43      767.01     22.46 o
   6   3   6       22.77       21.62      9.91 o
   7   3   6      424.75      455.43     21.56 o
   8   3   6       18.52       19.85     12.31 o
   9   3   6       98.40      101.39     16.66 o
  10   3   6      333.52      298.21     28.33 o
  11   3   6       22.81       16.98     16.44 o
  -9   4   6      249.23      222.00     33.36 o
  -8   4   6       84.30       68.36     21.67 o
  -7   4   6      196.66      231.26     27.79 o
  -6   4   6       10.64       10.45     17.49 o
  -5   4   6       17.83        5.48      4.93 o
  -4   4   6      124.22      116.84      9.99 o
  -3   4   6     1709.20     1675.12     14.96 o
  -2   4   6     1896.74     1982.45     27.53 o
  -1   4   6     3223.53     3302.90     53.08 o
   0   4   6     2213.05     2281.03     41.15 o
   1   4   6      755.84      740.11     16.74 o
   2   4   6     2442.18     2524.51     45.84 o
   3   4   6     1132.67     1172.58     33.58 o
   4   4   6       81.29       76.12     13.46 o
   5   4   6      175.05      207.31     13.86 o
   6   4   6      380.59      373.49     18.20 o
   7   4   6      478.46      505.47     23.18 o
   8   4   6      108.93      116.89     15.78 o
   9   4   6      589.15      627.13     39.42 o
  10   4   6     1239.40     1135.76     56.44 o
  11   4   6      784.77      693.82     48.17 o
  -9   5   6        0.07       -6.56     26.17 o
  -8   5   6       35.32       31.65     22.96 o
  -7   5   6      297.47      320.40     31.13 o
  -6   5   6      617.97      642.86     38.27 o
  -5   5   6      368.50      390.80     14.38 o
  -4   5   6        7.86        1.25      5.17 o
  -3   5   6     1983.04     2032.41     35.19 o
  -2   5   6     1182.81     1145.22     18.15 o
  -1   5   6      202.49      214.92     17.62 o
   0   5   6        7.60       -0.67     10.19 o
   1   5   6      699.82      734.53     17.01 o
   2   5   6       15.37       16.87      6.13 o
   3   5   6     1216.82     1251.27     36.50 o
   4   5   6     1888.34     1915.05     47.22 o
   5   5   6     1051.44     1142.20     39.59 o
   6   5   6     1077.14     1140.53     42.46 o
   7   5   6      336.00      345.23     27.22 o
   8   5   6        3.54        8.44     18.11 o
   9   5   6        9.69       13.88     19.45 o
  10   5   6       46.55       34.48     23.49 o
  11   5   6       37.79       23.24     27.39 o
  -9   6   6       43.69       25.75     22.25 o
  -8   6   6       57.45       60.52     24.03 o
  -7   6   6      226.32      217.29     27.65 o
  -6   6   6       64.52       61.19     20.86 o
  -5   6   6       13.52       11.63     17.58 o
  -4   6   6       56.73       43.39     15.42 o
  -3   6   6       27.08       14.39      9.47 o
  -2   6   6      557.24      538.16     18.54 o
  -1   6   6     1733.93     1799.37     45.25 o
   0   6   6     1857.75     1899.66     45.06 o
   1   6   6     2401.74     2404.66     29.81 o
   2   6   6      529.62      516.30     19.42 o
   3   6   6      124.41      108.92     15.62 o
   4   6   6      419.33      413.16     26.10 o
   5   6   6      279.87      308.24     24.54 o
   6   6   6      109.42      130.16     19.97 o
   7   6   6       39.28       51.17     19.05 o
   8   6   6      221.80      201.80     26.67 o
   9   6   6      139.53      163.25     27.96 o
  10   6   6       69.83       93.82     24.09 o
  11   6   6      266.50      324.69     37.81 o
  -8   7   6        0.43       -0.11     22.49 o
  -7   7   6       46.26       27.74     22.13 o
  -6   7   6      258.39      242.67     27.84 o
  -5   7   6      726.71      730.22     29.13 o
  -4   7   6      503.16      493.32     31.03 o
  -3   7   6      403.36      431.60     28.67 o
  -2   7   6        3.30        1.69      8.53 o
  -1   7   6      443.69      479.35     26.94 o
   0   7   6      229.37      223.55     12.76 o
   1   7   6        6.71        8.03      5.65 o
   2   7   6      129.15      133.46     13.75 o
   3   7   6      732.99      762.83     18.55 o
   4   7   6       76.50       86.27     17.10 o
   5   7   6      676.38      671.80     34.64 o
   6   7   6      593.69      678.10     36.53 o
   7   7   6      397.92      406.82     31.70 o
   8   7   6      284.57      230.44     28.51 o
   9   7   6       39.64       36.67     22.75 o
  10   7   6       11.10       28.62     21.66 o
  -8   8   6      397.89      356.44     39.60 o
  -7   8   6      103.67       84.04     25.55 o
  -6   8   6        1.83       10.30     19.97 o
  -5   8   6      159.95      161.70     35.60 o
  -4   8   6       15.54       28.66     16.84 o
  -3   8   6       91.61       84.67     17.94 o
  -2   8   6      422.67      420.17     28.19 o
  -1   8   6      216.48      209.09     21.14 o
   0   8   6      378.88      395.21     14.36 o
   1   8   6     1582.42     1617.03     24.29 o
   2   8   6     1554.15     1657.63     23.01 o
   3   8   6      488.87      481.18     10.47 o
   4   8   6       15.53       18.52      6.15 o
   5   8   6       64.03       55.06     19.02 o
   6   8   6        2.88        2.92     15.60 o
   7   8   6        6.18       10.51     17.92 o
   8   8   6       89.69       90.69     23.09 o
   9   8   6       59.66       49.96     21.39 o
  10   8   6      112.17       92.62     30.94 o
  -7   9   6       15.46       17.21     24.41 o
  -6   9   6       19.70        0.61     21.30 o
  -5   9   6      178.39      155.81     25.35 o
  -4   9   6      506.98      531.87     35.47 o
  -3   9   6      923.76      873.25     40.80 o
  -2   9   6      232.94      206.02     22.90 o
  -1   9   6      371.27      396.27     27.66 o
   0   9   6       11.70       -5.46     15.26 o
   1   9   6        1.55       -0.57     15.57 o
   2   9   6        1.37        5.56     15.23 o
   3   9   6       36.17       37.65     15.37 o
   4   9   6      130.71      116.90     20.71 o
   5   9   6      574.84      661.85     36.83 o
   6   9   6       81.30       81.26     21.40 o
   7   9   6      116.57      133.79     24.07 o
   8   9   6      180.80      169.41     26.74 o
   9   9   6      187.40      210.25     29.23 o
  10   9   6       21.61       37.22     28.37 o
  -6  10   6      470.80      515.21     39.74 o
  -5  10   6       58.28       33.84     23.23 o
  -4  10   6        6.02       15.62     19.02 o
  -3  10   6       67.70       32.61     19.84 o
  -2  10   6       89.31       70.22     19.51 o
  -1  10   6      245.72      213.06     23.29 o
   0  10   6      576.71      597.82     33.62 o
   1  10   6      425.29      378.55     28.54 o
   2  10   6      230.81      258.29     25.63 o
   3  10   6      869.87      914.74     23.52 o
   4  10   6      633.40      638.29     36.84 o
   5  10   6       32.83       21.49     17.12 o
   6  10   6       19.41       29.31     18.67 o
   7  10   6        3.28       11.22     20.64 o
   8  10   6       40.43       32.15     24.11 o
   9  10   6       10.77        7.01     23.72 o
  -6  11   6        0.12       -0.27     22.09 o
  -5  11   6       37.80       25.66     24.93 o
  -4  11   6      128.22      110.27     25.43 o
  -3  11   6      288.57      227.90     27.78 o
  -2  11   6      386.07      382.50     30.91 o
  -1  11   6      667.42      674.65     37.38 o
   0  11   6      206.17      202.88     25.52 o
   1  11   6      133.21      131.08     21.66 o
   2  11   6      166.67      166.04     12.56 o
   3  11   6       53.08       48.58     19.81 o
   4  11   6        7.22       10.81     16.24 o
   5  11   6      188.25      172.19     26.20 o
   6  11   6       76.89       92.54     21.25 o
   7  11   6      229.79      248.48     32.44 o
   8  11   6       32.85       46.17     24.08 o
  -5  12   6      124.42      128.36     29.42 o
  -4  12   6      306.46      325.89     34.80 o
  -3  12   6        6.32        2.45     18.48 o
  -2  12   6        1.86       -2.43     18.58 o
  -1  12   6        1.30       -3.90     16.53 o
   0  12   6      376.90      361.47     32.30 o
   1  12   6      197.61      224.98     27.33 o
   2  12   6      379.98      387.76     32.59 o
   3  12   6      434.08      408.08     33.04 o
   4  12   6      142.93      140.39     24.54 o
   5  12   6      230.00      309.50     32.56 o
   6  12   6      103.67       63.47     23.48 o
   7  12   6        5.30       -9.31     25.21 o
  -3  13   6       63.67       58.19     23.21 o
  -2  13   6      116.70      116.50     25.23 o
  -1  13   6      284.96      326.13     32.92 o
   0  13   6      191.60      205.26     28.46 o
   1  13   6      291.26      281.94     19.87 o
   2  13   6      142.15      108.13     25.14 o
   3  13   6        4.86       11.83     20.66 o
   4  13   6      264.33      246.09     32.01 o
   5  13   6       41.10       29.68     23.76 o
   6  13   6       14.34        8.69     26.21 o
  -2  14   6      183.94      207.52     30.57 o
  -1  14   6        0.98       12.26     24.94 o
   0  14   6       28.50       36.41     17.11 o
   1  14   6       15.31        9.62     23.60 o
   2  14   6      295.99      252.37     29.94 o
   3  14   6      141.76      134.14     29.07 o
   4  14   6      238.17      211.36     31.68 o
   5  14   6      218.78      202.78     29.63 o
   1 -12   7      140.52      126.71     27.80 o
  -2 -11   7        2.01      -22.18     25.67 o
  -1 -11   7      326.24      365.58     39.89 o
   0 -11   7       97.79       97.46     25.05 o
   1 -11   7      230.72      241.62     31.14 o
   2 -11   7      128.57      135.15     19.19 o
  -4 -10   7      124.14      181.22     30.62 o
  -3 -10   7      783.84      723.88     47.16 o
  -2 -10   7       76.04       70.92     23.90 o
  -1 -10   7       20.32       19.23     21.76 o
   0 -10   7        0.16        4.31     18.69 o
   1 -10   7       25.38       17.03     22.20 o
   2 -10   7      147.24      155.70     25.07 o
   3 -10   7      387.82      404.40     58.06 o
   4 -10   7      134.27      111.67     19.90 o
   5 -10   7      103.70      116.94     28.66 o
  -5  -9   7        7.34        7.22     23.07 o
  -4  -9   7       64.04       76.78     22.58 o
  -3  -9   7      322.02      353.26     35.98 o
  -2  -9   7      435.89      391.86     34.48 o
  -1  -9   7       15.07       20.41     19.12 o
   0  -9   7       30.01       45.54     19.06 o
   1  -9   7      451.74      475.03     34.68 o
   2  -9   7       60.40       63.84     18.96 o
   3  -9   7      225.92      228.70     20.35 o
   4  -9   7       55.52       58.34     15.92 o
   5  -9   7       16.62        6.20     16.89 o
   6  -9   7      174.70      193.12     22.56 o
  -7  -8   7       99.64       82.89     25.80 o
  -6  -8   7       68.60       86.95     25.90 o
  -5  -8   7       25.34       43.55     24.25 o
  -4  -8   7       73.50       72.33     21.34 o
  -3  -8   7      337.74      321.71     30.79 o
  -2  -8   7      384.99      441.27     35.43 o
  -1  -8   7     1022.36     1072.66     28.53 o
   0  -8   7       16.35        9.33      9.18 o
   1  -8   7      125.15      112.56     12.90 o
   2  -8   7       19.51       19.62     10.17 o
   3  -8   7      314.38      321.92     22.09 o
   4  -8   7      503.35      576.61     42.41 o
   5  -8   7      382.28      412.69     41.18 o
   6  -8   7      155.34      151.42     19.57 o
   7  -8   7      127.94      137.02     26.47 o
   8  -8   7       15.98        2.45     28.71 o
  -8  -7   7      226.15      193.12     31.54 o
  -7  -7   7      272.88      257.53     35.06 o
  -6  -7   7      233.14      202.44     31.73 o
  -5  -7   7       55.94       53.36     13.39 o
  -4  -7   7        6.81       -3.74     10.57 o
  -3  -7   7        0.15       -9.61      9.70 o
  -2  -7   7      602.95      592.44     22.02 o
  -1  -7   7      947.39     1069.33     27.74 o
   0  -7   7      740.94      732.15     23.18 o
   1  -7   7       76.55       82.38     12.08 o
   2  -7   7      106.71      125.36     13.97 o
   3  -7   7      312.47      298.06     19.95 o
   4  -7   7        4.37        8.58     11.43 o
   5  -7   7      212.21      229.83     20.55 o
   6  -7   7       11.67       21.61     14.47 o
   7  -7   7      157.76      142.51     19.96 o
   8  -7   7      296.47      342.48     27.01 o
   9  -7   7      112.27       92.49     30.05 o
  -9  -6   7      111.17      114.46     29.14 o
  -8  -6   7       18.36        6.74     22.93 o
  -7  -6   7        9.91        1.81     21.95 o
  -6  -6   7        3.84       12.14     19.93 o
  -5  -6   7      334.30      329.01     33.87 o
  -4  -6   7      326.26      307.06     18.73 o
  -3  -6   7      110.37      118.20     12.75 o
  -2  -6   7      215.48      243.20     15.06 o
  -1  -6   7      623.84      662.61     21.96 o
   0  -6   7      483.16      506.20     20.89 o
   1  -6   7     1108.67     1141.89     37.16 o
   2  -6   7       11.32        5.65      7.99 o
   3  -6   7      348.46      322.23     25.17 o
   4  -6   7       66.69       58.54     13.52 o
   5  -6   7     1012.63     1126.93     34.03 o
   6  -6   7      761.42      879.23     31.90 o
   7  -6   7      194.07      214.91     20.26 o
   8  -6   7      152.35      142.64     19.47 o
   9  -6   7      116.02       81.35     19.44 o
  -9  -5   7      115.68       83.34     26.97 o
  -8  -5   7      182.79      143.36     25.83 o
  -7  -5   7      211.63      241.16     29.04 o
  -6  -5   7      276.90      259.70     14.91 o
  -5  -5   7      312.77      308.33     14.77 o
  -4  -5   7      464.34      474.39     20.82 o
  -3  -5   7       28.69       27.47      6.17 o
  -2  -5   7      148.26      133.45     12.51 o
  -1  -5   7       18.11       13.85      8.59 o
   0  -5   7     1574.77     1684.73     31.93 o
   1  -5   7     2027.86     2113.05     41.01 o
   2  -5   7     1429.07     1394.32     44.48 o
   3  -5   7      285.69      295.93     17.67 o
   4  -5   7       29.41       44.64     11.34 o
   5  -5   7      237.99      219.38     17.09 o
   6  -5   7       19.87       19.95     12.53 o
   7  -5   7       64.35       71.45     14.45 o
   8  -5   7        0.81        3.05     17.85 o
   9  -5   7      285.79      274.83     23.38 o
  -9  -4   7      194.89      153.78     19.18 o
  -8  -4   7        0.78       -1.69     13.30 o
  -7  -4   7       46.07       42.69     12.16 o
  -6  -4   7        7.07       -0.99      8.33 o
  -5  -4   7      139.92      129.76     11.00 o
  -4  -4   7       88.50       86.58      9.49 o
  -3  -4   7     1011.25     1019.94     18.40 o
  -2  -4   7      401.28      417.33      9.95 o
  -1  -4   7      177.29      177.94     12.48 o
   0  -4   7      839.41      820.12     50.53 o
   1  -4   7      469.53      483.64     14.28 o
   2  -4   7      128.37      103.45     15.94 o
   3  -4   7     1318.15     1214.99     17.50 o
   4  -4   7       61.40       56.32      6.36 o
   5  -4   7      691.56      709.91     27.67 o
   6  -4   7      182.60      182.44     11.73 o
   7  -4   7     1117.79     1178.31     26.34 o
   8  -4   7      580.23      620.31     21.33 o
   9  -4   7      136.01      149.46     14.46 o
  10  -4   7       82.63       80.52     25.07 o
 -10  -3   7      122.78      109.68     31.67 o
  -9  -3   7       11.29        7.02     21.95 o
  -8  -3   7       53.61       59.04     14.12 o
  -7  -3   7      192.31      180.91     17.61 o
  -6  -3   7      280.37      273.90     24.93 o
  -5  -3   7      516.94      530.19     17.11 o
  -4  -3   7      136.76      148.64     10.05 o
  -3  -3   7      235.24      221.21     15.58 o
  -2  -3   7      573.28      585.90     12.50 o
  -1  -3   7       21.19       13.04      1.64 o
   0  -3   7      719.14      660.19     17.97 o
   1  -3   7       86.17       73.15      8.82 o
   2  -3   7     2168.90     2320.14     50.27 o
   3  -3   7     2948.52     2890.91     18.80 o
   4  -3   7     2214.02     2083.91     29.53 o
   5  -3   7       97.90      103.63      8.68 o
   6  -3   7       24.16       22.07      7.70 o
   7  -3   7      231.98      211.20     12.97 o
   8  -3   7      129.19      123.77     12.69 o
   9  -3   7        4.97        3.21     11.11 o
  10  -3   7        5.12        2.95     15.17 o
  11  -3   7      183.58      207.75     31.09 o
 -10  -2   7      123.37      101.78     28.26 o
  -9  -2   7      150.78      134.28     26.28 o
  -8  -2   7        7.79        9.21     12.17 o
  -7  -2   7      115.81      105.24     13.67 o
  -6  -2   7       17.02       24.53      8.85 o
  -5  -2   7        0.93       -0.35      7.57 o
  -4  -2   7      128.83      147.18      9.61 o
  -3  -2   7      761.10      731.83     16.14 o
  -2  -2   7      200.85      173.55      7.33 o
  -1  -2   7     2110.01     2076.19     25.85 o
   0  -2   7      336.22      266.28     13.09 o
   1  -2   7      159.32      140.42     12.86 o
   2  -2   7     1205.88     1098.22     18.19 o
   3  -2   7       38.37       30.15      3.74 o
   4  -2   7        6.07        2.65      5.65 o
   5  -2   7      797.82      751.16     17.44 o
   6  -2   7      121.75      123.09      9.93 o
   7  -2   7      744.36      754.31     24.93 o
   8  -2   7      244.17      249.25     14.09 o
   9  -2   7      632.86      684.39     35.36 o
  10  -2   7      315.62      339.91     24.32 o
  11  -2   7      100.03       90.25     19.01 o
 -10  -1   7        0.48       -7.54     25.99 o
  -9  -1   7      243.42      206.62     30.18 o
  -8  -1   7      393.06      377.16     32.95 o
  -7  -1   7       77.39       80.39     12.30 o
  -6  -1   7      420.19      449.51     24.81 o
  -5  -1   7      407.89      410.61     19.60 o
  -4  -1   7      130.45      122.09      9.24 o
  -3  -1   7      476.20      441.34     10.22 o
  -2  -1   7       65.36       60.14      4.22 o
  -1  -1   7      104.66      104.74      4.27 o
   0  -1   7       16.07       19.94      2.80 o
   1  -1   7      218.48      184.76      5.09 o
   2  -1   7      642.21      627.14      9.92 o
   3  -1   7      417.20      405.66     10.35 o
   4  -1   7     2000.53     2106.38     28.99 o
   5  -1   7     2461.97     2428.71     29.03 o
   6  -1   7     1472.93     1485.29     24.73 o
   7  -1   7        2.51        5.10      7.19 o
   8  -1   7       74.95       83.76     10.21 o
   9  -1   7       65.96       54.57     15.23 o
  10  -1   7      254.54      245.36     21.15 o
  11  -1   7       37.85       29.70     17.84 o
 -10   0   7       33.98       33.79     24.13 o
  -9   0   7       58.77       61.43     23.71 o
  -8   0   7      268.60      246.20     27.67 o
  -7   0   7      356.30      359.59     18.54 o
  -6   0   7       66.25       61.16      9.55 o
  -5   0   7       12.86        6.66      7.27 o
  -4   0   7       36.80       34.37      7.17 o
  -3   0   7      112.60      112.46      7.98 o
  -2   0   7     1648.55     1672.76     26.16 o
  -1   0   7     1919.35     1898.56     20.82 o
   0   0   7       31.15       17.10      3.91 o
   1   0   7     2355.08     2320.85     19.00 o
   2   0   7      402.88      367.77      8.73 o
   3   0   7       28.96       14.39      5.90 o
   4   0   7      143.69      140.19     15.25 o
   5   0   7        3.66        4.35      5.75 o
   6   0   7        2.77        2.44      6.26 o
   7   0   7       54.25       37.83      8.05 o
   8   0   7      142.98      150.68     13.88 o
   9   0   7      316.65      314.19     22.18 o
  10   0   7      144.46      153.30     18.71 o
  11   0   7      326.05      298.57     26.79 o
 -10   1   7        0.44       -0.99     28.00 o
  -9   1   7       53.19       28.85     21.73 o
  -8   1   7       55.50       60.09     21.56 o
  -7   1   7      837.05      799.22     41.30 o
  -6   1   7     1078.22     1123.68     23.39 o
  -5   1   7      455.80      466.97     14.96 o
  -4   1   7     1119.91     1124.89     27.35 o
  -3   1   7      622.90      581.97     21.34 o
  -2   1   7        9.35        7.24      6.55 o
  -1   1   7       68.68       64.30      5.70 o
   0   1   7       45.36       36.02      3.62 o
   1   1   7       53.10       53.36      5.59 o
   2   1   7     1105.93     1043.73     19.20 o
   3   1   7      223.65      202.35     10.75 o
   4   1   7      363.43      357.93     14.73 o
   5   1   7      865.74      831.43     22.99 o
   6   1   7     1321.01     1349.86     24.39 o
   7   1   7     1098.25     1086.34     28.35 o
   8   1   7      371.97      397.65     35.36 o
   9   1   7        0.43        0.35     13.68 o
  10   1   7       91.01      107.24     17.82 o
  11   1   7       11.68       24.79     17.78 o
  -9   2   7      312.08      308.42     33.05 o
  -8   2   7      115.05      122.25     24.38 o
  -7   2   7      175.43      172.94     25.00 o
  -6   2   7      355.71      363.05     28.18 o
  -5   2   7      334.62      337.62     19.08 o
  -4   2   7      581.66      570.77     31.15 o
  -3   2   7      341.56      326.05     15.30 o
  -2   2   7      156.53      137.01     10.46 o
  -1   2   7     1295.33     1243.70     27.45 o
   0   2   7     2977.77     3011.39     36.24 o
   1   2   7     2509.14     2548.60     37.24 o
   2   2   7       19.01       12.17      5.77 o
   3   2   7     1126.39     1117.32     15.27 o
   4   2   7      321.83      313.12     14.47 o
   5   2   7       31.83       31.83      9.42 o
   6   2   7       39.11       33.48     10.65 o
   7   2   7        3.99        5.26     11.61 o
   8   2   7        7.09       11.68     12.63 o
   9   2   7       48.06       50.50     14.62 o
  10   2   7       76.07       91.00     16.29 o
  11   2   7       61.97       69.23     19.56 o
  -9   3   7        4.66        8.47     21.51 o
  -8   3   7       18.42       16.64     21.56 o
  -7   3   7        5.54       18.56     16.32 o
  -6   3   7      307.08      277.62     26.08 o
  -5   3   7     1118.16     1087.84     30.61 o
  -4   3   7     2780.49     2737.23     43.01 o
  -3   3   7     1726.36     1722.86     31.80 o
  -2   3   7      757.59      807.84     45.54 o
  -1   3   7      439.34      415.44     17.17 o
   0   3   7      166.19      180.75      8.54 o
   1   3   7       25.96       10.73     11.74 o
   2   3   7      102.63       98.73      8.65 o
   3   3   7      858.34      865.93     12.74 o
   4   3   7     1457.40     1441.64     28.55 o
   5   3   7      247.39      231.31     21.49 o
   6   3   7      374.79      374.71     18.68 o
   7   3   7      444.84      422.98     21.69 o
   8   3   7      455.34      470.22     23.47 o
   9   3   7      370.16      391.25     23.95 o
  10   3   7       36.75       16.62     14.61 o
  11   3   7        0.21       -1.95     15.21 o
  -9   4   7      449.16      484.81     40.76 o
  -8   4   7      269.90      275.28     32.98 o
  -7   4   7      394.62      410.55     34.48 o
  -6   4   7      247.86      229.47     26.37 o
  -5   4   7      327.97      312.94     19.41 o
  -4   4   7      268.02      240.73      6.09 o
  -3   4   7       51.43       48.32      2.73 o
  -2   4   7     1576.88     1575.11     15.69 o
  -1   4   7      567.81      564.57     12.14 o
   0   4   7     1138.80     1163.34     55.25 o
   1   4   7     3201.95     3364.22     53.84 o
   2   4   7     1327.38     1354.09     35.92 o
   3   4   7     2456.62     2529.05     49.73 o
   4   4   7      102.34       91.20     10.72 o
   5   4   7      159.08      146.38     13.29 o
   6   4   7       21.25       23.31     10.23 o
   7   4   7      126.04      143.06     15.25 o
   8   4   7       52.17       30.00     12.22 o
   9   4   7       20.85       20.08     14.13 o
  10   4   7       55.86       71.04     21.75 o
  11   4   7       53.65       47.83     23.34 o
  -9   5   7       38.20       64.63     25.79 o
  -8   5   7       57.35       80.22     23.42 o
  -7   5   7       60.37       40.96     22.41 o
  -6   5   7       91.37      105.67     20.98 o
  -5   5   7      221.68      220.00     24.49 o
  -4   5   7      639.88      618.99     13.71 o
  -3   5   7     1020.02      997.40     39.74 o
  -2   5   7     4651.32     4594.88     34.46 o
  -1   5   7     2294.59     2284.27     70.79 o
   0   5   7      199.85      117.56     96.03 o
   1   5   7      141.31      154.04     16.23 o
   2   5   7      270.03      263.76     19.08 o
   3   5   7       56.04       58.61     13.69 o
   4   5   7      802.59      814.96     32.80 o
   5   5   7     1042.51     1023.12     38.73 o
   6   5   7      566.41      595.81     32.30 o
   7   5   7      288.96      278.05     26.25 o
   8   5   7      288.55      275.18     28.75 o
   9   5   7       57.12       44.95     22.52 o
  10   5   7       81.55       80.05     23.57 o
  11   5   7      149.08      104.31     28.73 o
  -8   6   7      120.43      114.69     28.59 o
  -7   6   7      729.80      769.64     45.27 o
  -6   6   7      317.61      292.67     30.78 o
  -5   6   7      611.58      649.46     37.57 o
  -4   6   7      160.41      167.96     12.29 o
  -3   6   7      113.72      101.79     12.84 o
  -2   6   7      257.12      256.95      9.43 o
  -1   6   7       44.97       41.11      8.82 o
   0   6   7     2313.80     1355.52   1110.42 o
   1   6   7      677.16      659.65     28.66 o
   2   6   7     1719.91     1675.69     44.74 o
   3   6   7     2170.12     2118.14     51.14 o
   4   6   7      441.12      453.88     26.84 o
   5   6   7     1358.44     1370.02     45.93 o
   6   6   7       17.02       24.55     17.20 o
   7   6   7        1.30        5.47     17.46 o
   8   6   7       12.41       16.87     17.68 o
   9   6   7      141.93      118.88     24.83 o
  10   6   7       10.32       26.18     25.25 o
  11   6   7       41.40       23.16     24.99 o
  -8   7   7       20.99       10.95     24.57 o
  -7   7   7       47.49       58.99     23.38 o
  -6   7   7        0.16        1.78     18.07 o
  -5   7   7      362.60      402.69     33.12 o
  -4   7   7      226.31      230.18     12.97 o
  -3   7   7      418.22      398.71     27.74 o
  -2   7   7      858.41      818.19     23.91 o
  -1   7   7     1123.33     1133.54     45.76 o
   0   7   7     3147.02     3159.57     62.83 o
   1   7   7     1031.04     1032.67     37.29 o
   2   7   7      137.11      132.51     19.13 o
   3   7   7        0.52        3.53     13.75 o
   4   7   7      538.34      544.09     30.50 o
   5   7   7       68.72       73.11     17.12 o
   6   7   7      760.51      757.57     39.40 o
   7   7   7      686.58      680.03     39.92 o
   8   7   7      232.51      218.78     27.38 o
   9   7   7      170.86      180.33     27.53 o
  10   7   7       66.86       61.17     26.99 o
  -7   8   7       56.15       73.95     25.33 o
  -6   8   7      204.11      154.93     27.55 o
  -5   8   7      638.48      718.01     40.51 o
  -4   8   7      269.63      293.71     27.98 o
  -3   8   7      758.13      826.18     40.03 o
  -2   8   7        1.37        1.13     14.60 o
  -1   8   7        1.42        2.65      7.88 o
   0   8   7      291.95      269.16     22.96 o
   1   8   7      224.72      192.89     12.16 o
   2   8   7     2206.44     2252.41     30.62 o
   3   8   7      732.09      739.19     18.29 o
   4   8   7      706.90      644.46     34.84 o
   5   8   7      901.18      883.34     40.38 o
   6   8   7      264.41      299.89     29.03 o
   7   8   7      395.95      376.76     31.66 o
   8   8   7       26.61       20.78     19.63 o
   9   8   7       11.55       39.74     23.65 o
  10   8   7       18.16       24.09     22.12 o
  -7   9   7        2.12       -0.71     23.74 o
  -6   9   7       82.12       87.85     27.13 o
  -5   9   7        0.04       -5.78     20.48 o
  -4   9   7       76.02       50.90     21.51 o
  -3   9   7      628.56      589.08     36.82 o
  -2   9   7      412.59      410.92     30.20 o
  -1   9   7      396.33      376.61     27.51 o
   0   9   7      722.33      704.32     35.53 o
   1   9   7      727.63      714.50     24.73 o
   2   9   7      836.34      806.07     37.88 o
   3   9   7      266.20      286.24     25.78 o
   4   9   7       41.97       35.56     17.57 o
   5   9   7      107.88      124.54     24.55 o
   6   9   7      584.44      592.53     39.18 o
   7   9   7       38.17       33.86     19.86 o
   8   9   7      347.91      353.04     34.62 o
   9   9   7      333.09      335.03     37.53 o
  -6  10   7      184.75      255.95     32.75 o
  -5  10   7       83.31       54.89     23.47 o
  -4  10   7      207.08      211.71     29.05 o
  -3  10   7      536.71      565.21     36.89 o
  -2  10   7      136.84      126.11     23.38 o
  -1  10   7      257.15      294.66     27.76 o
   0  10   7      119.62      117.31     21.22 o
   1  10   7       28.11       21.01     14.73 o
   2  10   7       84.08       76.18     18.36 o
   3  10   7      345.81      300.16     27.49 o
   4  10   7     1297.73     1299.14     51.14 o
   5  10   7      501.87      488.98     35.48 o
   6  10   7      184.25      180.93     27.46 o
   7  10   7      319.71      269.48     32.86 o
   8  10   7      102.83       66.71     25.93 o
   9  10   7       41.85       71.49     28.07 o
  -5  11   7        1.75       10.85     21.05 o
  -4  11   7      186.04      244.78     29.57 o
  -3  11   7      196.85      214.51     29.06 o
  -2  11   7      163.61      162.68     23.75 o
  -1  11   7      477.03      473.30     34.58 o
   0  11   7      585.36      578.60     35.68 o
   1  11   7      375.17      350.80     28.98 o
   2  11   7      310.62      330.66     29.66 o
   3  11   7      133.88      126.85     21.98 o
   4  11   7      154.69      132.36     24.48 o
   5  11   7       71.51       94.21     21.73 o
   6  11   7       23.26       18.72     22.05 o
   7  11   7      165.95      147.48     28.09 o
   8  11   7      249.53      239.91     34.10 o
  -4  12   7      205.59      185.10     30.80 o
  -3  12   7       59.41       42.06     19.50 o
  -2  12   7      109.27       98.20     21.94 o
  -1  12   7      467.66      482.26     36.07 o
   0  12   7       13.89       17.33     18.57 o
   1  12   7        0.80        4.33     19.19 o
   2  12   7      130.60      111.42     23.09 o
   3  12   7       23.24       46.26     20.96 o
   4  12   7        2.98       -5.36     20.90 o
   5  12   7      299.90      327.72     33.44 o
   6  12   7      433.05      455.30     38.41 o
   7  12   7      235.05      261.81     33.41 o
  -3  13   7        3.15       -7.22     26.07 o
  -2  13   7      329.14      304.60     35.09 o
  -1  13   7      493.01      503.01     37.91 o
   0  13   7      168.16      203.60     28.23 o
   1  13   7      304.06      324.30     31.32 o
   2  13   7      508.85      528.38     38.61 o
   3  13   7      278.50      314.89     31.97 o
   4  13   7       69.39       63.34     21.60 o
   5  13   7        1.45       12.59     21.22 o
   6  13   7       27.28       13.16     26.24 o
  -1  14   7       67.13       48.47     23.17 o
   0  14   7       19.78       29.74     25.24 o
   1  14   7      244.59      253.87     22.89 o
   2  14   7        2.00       -0.44     23.29 o
   3  14   7       76.54       90.92     24.78 o
   4  14   7      101.43      113.58     29.01 o
   0 -11   8      150.19      206.73     31.77 o
   1 -11   8      339.45      368.43     25.66 o
  -3 -10   8        2.05        0.80     28.37 o
  -2 -10   8       52.96       24.58     25.69 o
  -1 -10   8        1.87       -0.35     24.29 o
   0 -10   8      108.18      106.87     25.12 o
   1 -10   8       51.09       35.35     21.00 o
   2 -10   8       55.80       40.22     20.37 o
   3 -10   8       29.98        2.19     23.38 o
   4 -10   8      226.83      247.51     35.83 o
  -4  -9   8       32.81       29.21     25.82 o
  -3  -9   8      111.53       91.71     29.06 o
  -2  -9   8      169.09      158.29     28.91 o
  -1  -9   8       30.19        8.78     20.59 o
   0  -9   8       22.96       25.97     19.87 o
   1  -9   8       50.89       55.14     22.74 o
   2  -9   8      265.97      308.73     31.25 o
   3  -9   8      501.37      494.74     39.62 o
   4  -9   8      107.81      126.79     19.47 o
   5  -9   8       32.68       15.48     18.30 o
   6  -9   8        2.49        5.15     27.73 o
  -6  -8   8       15.54        9.72     24.58 o
  -5  -8   8       16.84        8.20     23.37 o
  -4  -8   8        5.50        1.27     20.62 o
  -3  -8   8        5.23       14.94     21.73 o
  -2  -8   8      404.33      414.17     35.11 o
  -1  -8   8       39.87       34.65     18.98 o
   0  -8   8      207.64      167.66     18.69 o
   1  -8   8       16.65       18.56     10.80 o
   2  -8   8       93.06       89.06     13.95 o
   3  -8   8        9.47       -5.18     18.91 o
   4  -8   8        2.62       10.58     13.56 o
   5  -8   8        4.21        4.32     16.03 o
   6  -8   8      298.76      301.81     25.50 o
   7  -8   8      108.70      159.18     32.36 o
  -7  -7   8      241.41      236.09     34.27 o
  -6  -7   8      138.62      160.62     30.40 o
  -5  -7   8        7.45       -5.42     22.31 o
  -4  -7   8       26.88       21.94     12.38 o
  -3  -7   8      235.43      248.17     17.83 o
  -2  -7   8        0.72        1.79      9.97 o
  -1  -7   8        5.70        4.87      9.54 o
   0  -7   8       95.86       74.94     12.28 o
   1  -7   8        3.56        1.62      9.83 o
   2  -7   8      151.69      140.33     16.20 o
   3  -7   8      173.94      189.31     17.77 o
   4  -7   8      153.19      169.64     18.60 o
   5  -7   8      528.12      552.97     28.08 o
   6  -7   8      181.88      186.48     19.52 o
   7  -7   8        1.22        1.71     16.31 o
   8  -7   8       27.81       -7.64     26.13 o
  -8  -6   8       95.42      122.34     30.11 o
  -7  -6   8       56.55       41.57     25.57 o
  -6  -6   8        2.90       -2.91     13.79 o
  -5  -6   8       26.39       25.07     12.80 o
  -4  -6   8      160.85      167.37     16.87 o
  -3  -6   8      176.16      196.23     15.95 o
  -2  -6   8       76.62       71.86     11.40 o
  -1  -6   8       15.98       14.60      9.40 o
   0  -6   8      839.67      866.54     25.74 o
   1  -6   8       92.57      103.56     10.12 o
   2  -6   8      595.16      561.68     33.40 o
   3  -6   8       78.86       65.88     13.41 o
   4  -6   8       17.35       11.10     11.15 o
   5  -6   8       15.89       18.01     13.66 o
   6  -6   8       54.54       41.30     14.86 o
   7  -6   8        6.08        5.77     13.57 o
   8  -6   8      190.53      194.29     21.91 o
   9  -6   8      138.33      145.38     31.06 o
  -8  -5   8       79.80       59.00     26.69 o
  -7  -5   8       67.78       76.34     23.60 o
  -6  -5   8      157.97      176.65     18.07 o
  -5  -5   8      581.10      579.15     25.71 o
  -4  -5   8      268.96      271.92     18.17 o
  -3  -5   8       25.29       12.58     10.68 o
  -2  -5   8       51.17       47.94     11.38 o
  -1  -5   8       62.52       51.93     10.56 o
   0  -5   8       45.09       36.30      9.57 o
   1  -5   8       50.92       45.88      7.79 o
   2  -5   8        4.83        7.51     14.15 o
   3  -5   8       57.58       75.46     16.28 o
   4  -5   8      292.65      304.61     18.71 o
   5  -5   8      194.99      241.46     18.57 o
   6  -5   8       69.91       69.92     13.58 o
   7  -5   8      461.30      485.00     25.50 o
   8  -5   8       99.42      113.45     17.80 o
   9  -5   8       53.21       37.29     21.90 o
  -8  -4   8      166.78      167.40     27.69 o
  -7  -4   8       42.42       38.28     20.10 o
  -6  -4   8       79.26       69.44     11.29 o
  -5  -4   8      163.82      160.01     12.03 o
  -4  -4   8       23.34       10.10      6.75 o
  -3  -4   8      378.20      397.68     12.31 o
  -2  -4   8      569.42      581.67     21.77 o
  -1  -4   8      361.22      361.13     20.21 o
   0  -4   8      296.51      297.46     12.46 o
   1  -4   8      180.80      192.93     10.86 o
   2  -4   8      776.53      738.57     32.74 o
   3  -4   8        5.83        9.29     13.04 o
   4  -4   8      631.07      584.81     22.90 o
   5  -4   8      141.53      126.09     14.77 o
   6  -4   8       96.53       96.20     14.28 o
   7  -4   8       92.95       88.75     15.07 o
   8  -4   8      104.60      110.23     15.15 o
   9  -4   8       17.06       17.04     14.56 o
  -9  -3   8       74.14       41.16     27.95 o
  -8  -3   8       10.79        5.99     14.41 o
  -7  -3   8        4.43       -1.76     11.58 o
  -6  -3   8      291.72      286.73     15.12 o
  -5  -3   8      411.13      409.20     15.62 o
  -4  -3   8      584.41      595.64     16.98 o
  -3  -3   8      932.29      954.54     18.67 o
  -2  -3   8      330.74      331.05     10.02 o
  -1  -3   8      270.65      260.40     14.67 o
   0  -3   8      327.89      316.93     11.97 o
   1  -3   8       78.44       74.73     11.65 o
   2  -3   8       86.29       84.02     14.09 o
   3  -3   8      323.86      307.83      8.41 o
   4  -3   8      304.16      302.86     10.58 o
   5  -3   8      307.58      311.24     12.38 o
   6  -3   8      166.19      179.77     11.27 o
   7  -3   8       76.57       88.26     10.66 o
   8  -3   8       89.36       90.36     11.66 o
   9  -3   8      222.62      222.08     19.92 o
  10  -3   8        0.26      -15.11     22.79 o
  -9  -2   8       56.77       38.59     23.17 o
  -8  -2   8      176.56      145.34     24.28 o
  -7  -2   8      278.55      282.17     19.08 o
  -6  -2   8      311.19      318.71     15.86 o
  -5  -2   8       51.26       46.23      8.55 o
  -4  -2   8       53.74       51.62      8.49 o
  -3  -2   8      112.16      101.87      5.84 o
  -2  -2   8      339.79      321.45      9.82 o
  -1  -2   8      966.17      996.54     10.77 o
   0  -2   8     1483.11     1331.82     54.06 o
   1  -2   8      610.68      610.65     27.02 o
   2  -2   8      411.89      385.07      6.06 o
   3  -2   8      540.21      526.41     12.23 o
   4  -2   8      229.19      220.41     11.60 o
   5  -2   8       40.86       38.77      7.17 o
   6  -2   8      365.34      345.87     15.42 o
   7  -2   8      238.13      224.57     12.79 o
   8  -2   8      403.05      404.87     16.96 o
   9  -2   8      124.13      111.15     16.88 o
  10  -2   8       68.19       76.89     17.06 o
  11  -2   8       18.62        0.10     27.78 o
  -9  -1   8      158.02      164.65     28.93 o
  -8  -1   8        2.44       -5.14     18.56 o
  -7  -1   8       55.59       56.50     12.87 o
  -6  -1   8        9.89        1.73      8.35 o
  -5  -1   8      138.53      134.48     10.93 o
  -4  -1   8      767.93      796.62     25.61 o
  -3  -1   8      602.79      532.56     31.54 o
  -2  -1   8     1265.24     1225.43     15.53 o
  -1  -1   8     1464.51     1463.41     13.79 o
   0  -1   8      192.27      173.39      5.33 o
   1  -1   8      283.10      265.99      6.09 o
   2  -1   8      958.37      912.86     14.75 o
   3  -1   8      197.57      194.49      7.33 o
   4  -1   8      250.84      239.88     13.72 o
   5  -1   8      769.19      785.62     17.60 o
   6  -1   8      429.28      412.94     16.16 o
   7  -1   8      413.70      455.09     16.05 o
   8  -1   8       41.30       35.63      9.25 o
   9  -1   8       12.79       10.14     12.59 o
  10  -1   8       67.22       80.51     17.53 o
  11  -1   8       36.10       23.31     17.35 o
  -9   0   8       21.61       -0.64     24.31 o
  -8   0   8       52.56       37.09     20.73 o
  -7   0   8      255.15      269.65     27.49 o
  -6   0   8      393.22      420.12     16.65 o
  -5   0   8      214.17      207.74     11.95 o
  -4   0   8      200.37      210.41     19.93 o
  -3   0   8      118.20      115.97      8.74 o
  -2   0   8        8.40        2.35      5.39 o
  -1   0   8      129.14      131.72      6.11 o
   0   0   8     1028.69     1019.21     12.47 o
   1   0   8      650.27      641.61     10.19 o
   2   0   8     3113.21     3163.15     47.16 o
   3   0   8      775.56      734.88     20.71 o
   4   0   8      142.70      116.91     15.84 o
   5   0   8      276.22      296.91     15.63 o
   6   0   8       15.05       12.25      6.45 o
   7   0   8       52.48       50.34      8.26 o
   8   0   8      401.71      395.18     22.28 o
   9   0   8      271.91      275.61     22.43 o
  10   0   8      291.14      278.74     23.37 o
  11   0   8      113.54      151.98     19.55 o
  -9   1   8      125.53      129.44     27.09 o
  -8   1   8      177.23      168.09     26.85 o
  -7   1   8      127.46      144.80     22.33 o
  -6   1   8      247.90      235.10     13.22 o
  -5   1   8        7.69        3.45      7.28 o
  -4   1   8        5.37        8.04      6.97 o
  -3   1   8     1088.89     1127.78     26.05 o
  -2   1   8     1164.96     1195.41     24.49 o
  -1   1   8      441.45      428.16      8.64 o
   0   1   8     1667.73     1607.80     18.87 o
   1   1   8     1601.97     1587.15     19.91 o
   2   1   8       16.86        5.77      5.35 o
   3   1   8        3.84        6.26      6.12 o
   4   1   8      750.76      759.92     20.80 o
   5   1   8      130.62      133.12     12.04 o
   6   1   8      676.56      687.42     23.56 o
   7   1   8      782.69      838.95     20.14 o
   8   1   8      167.23      197.82     18.14 o
   9   1   8      289.58      283.34     21.34 o
  10   1   8       11.01       -6.85     15.44 o
  11   1   8        0.48      -14.39     17.20 o
  -9   2   8       21.40        4.54     23.23 o
  -8   2   8      103.86       94.48     23.44 o
  -7   2   8       91.79       73.31     22.27 o
  -6   2   8      213.70      198.67     18.50 o
  -5   2   8      363.18      364.78     20.12 o
  -4   2   8      382.74      372.73     18.72 o
  -3   2   8      101.66      101.07     12.05 o
  -2   2   8       18.36       14.62      7.40 o
  -1   2   8       95.93       95.22      9.68 o
   0   2   8       91.26       99.56      5.51 o
   1   2   8     1171.28     1182.32     17.74 o
   2   2   8      850.79      852.73     19.09 o
   3   2   8      473.84      488.02     11.43 o
   4   2   8     2847.74     2963.47     40.20 o
   5   2   8      361.63      361.97     17.34 o
   6   2   8        6.29       12.70     10.66 o
   7   2   8       19.87       19.55     11.17 o
   8   2   8        4.87        6.95     11.85 o
   9   2   8       38.71       42.45     15.13 o
  10   2   8      469.83      469.38     29.40 o
  11   2   8      142.78      150.08     21.23 o
  -9   3   8      124.45       96.21     28.69 o
  -8   3   8       56.41       39.07     23.91 o
  -7   3   8       95.90       87.94     22.74 o
  -6   3   8       97.32       80.92     21.13 o
  -5   3   8       48.26       45.33     12.68 o
  -4   3   8      871.72      869.09     26.52 o
  -3   3   8      208.44      208.81     15.52 o
  -2   3   8      292.99      312.39     14.78 o
  -1   3   8     1591.29     1627.76     19.72 o
   0   3   8      907.66      887.35     15.23 o
   1   3   8      573.66      548.35     16.63 o
   2   3   8      551.18      483.51     15.49 o
   3   3   8      501.15      524.30     11.31 o
   4   3   8       55.66       48.22      9.83 o
   5   3   8      201.32      188.72     14.03 o
   6   3   8      413.73      448.85     20.60 o
   7   3   8      188.87      194.76     16.41 o
   8   3   8      545.32      553.80     26.01 o
   9   3   8      362.59      356.14     23.26 o
  10   3   8       54.26       56.15     15.17 o
  11   3   8      120.64      105.89     18.73 o
  -9   4   8       15.57       28.05     27.42 o
  -8   4   8       70.36       68.55     23.92 o
  -7   4   8      149.89      155.16     24.17 o
  -6   4   8      169.62      160.46     24.60 o
  -5   4   8      375.43      374.45     55.33 o
  -4   4   8      577.73      611.54     23.37 o
  -3   4   8      133.13      131.01     13.05 o
  -2   4   8      158.60      164.75      7.19 o
  -1   4   8       16.36       14.29      4.50 o
   0   4   8       71.82       70.25      6.59 o
   1   4   8        6.32        4.33      7.17 o
   2   4   8      750.29      805.29     20.16 o
   3   4   8     1030.77      984.82     32.71 o
   4   4   8      614.69      591.25     28.15 o
   5   4   8      639.09      627.93     22.29 o
   6   4   8     1018.80      982.02     28.97 o
   7   4   8       24.87       23.77     11.74 o
   8   4   8        1.01        6.88     12.08 o
   9   4   8        3.23       -3.00     13.53 o
  10   4   8       63.39       68.62     18.23 o
  11   4   8       41.44       46.90     26.17 o
  -8   5   8      433.16      508.90     42.49 o
  -7   5   8      194.79      218.87     28.47 o
  -6   5   8       16.49       15.47     19.05 o
  -5   5   8       45.81       57.28     18.63 o
  -4   5   8       13.67        7.10      9.92 o
  -3   5   8        7.71       12.13      3.78 o
  -2   5   8     1483.04     1486.92     35.44 o
  -1   5   8     1373.98     1303.33     27.43 o
   0   5   8      892.66      899.25     22.25 o
   1   5   8      913.29      922.34     21.75 o
   2   5   8      580.30      595.24     18.08 o
   3   5   8      457.66      440.79     24.99 o
   4   5   8        1.94        4.39     12.81 o
   5   5   8        1.15        3.89     13.21 o
   6   5   8      162.71      185.87     21.63 o
   7   5   8      155.58      172.40     22.23 o
   8   5   8      294.51      272.22     29.48 o
   9   5   8      231.99      286.84     30.90 o
  10   5   8      122.64      121.49     26.88 o
  11   5   8      110.29      110.32     28.64 o
  -8   6   8       62.12       48.86     27.88 o
  -7   6   8       58.61       46.80     22.72 o
  -6   6   8      240.67      231.05     29.09 o
  -5   6   8      422.49      407.85     31.53 o
  -4   6   8      344.95      336.12     19.47 o
  -3   6   8      654.85      635.71     23.60 o
  -2   6   8      427.09      452.29     18.65 o
  -1   6   8       31.47       28.11      9.24 o
   0   6   8       14.32        8.38      7.94 o
   1   6   8      161.22      157.47     17.22 o
   2   6   8      287.53      262.57     13.28 o
   3   6   8      126.65      127.31     11.52 o
   4   6   8     1057.71     1104.42     40.57 o
   5   6   8      543.71      574.77     32.49 o
   6   6   8      419.61      427.01     29.85 o
   7   6   8      339.40      338.78     29.65 o
   8   6   8      150.54      141.17     25.11 o
   9   6   8        9.96       15.88     21.43 o
  10   6   8        7.84       31.96     25.27 o
  -7   7   8      570.65      579.75     44.80 o
  -6   7   8      755.06      780.89     44.93 o
  -5   7   8      128.55      110.46     24.40 o
  -4   7   8       81.80       83.67     20.84 o
  -3   7   8       59.57       54.87     12.71 o
  -2   7   8        1.02        5.95      9.75 o
  -1   7   8      272.91      282.18     15.33 o
   0   7   8     1997.15     2015.36     42.59 o
   1   7   8     1927.97     1872.67     58.20 o
   2   7   8      759.78      541.18    182.93 o
   3   7   8      907.76      835.02     83.05 o
   4   7   8      240.58      244.17     22.72 o
   5   7   8       19.27       25.81     15.09 o
   6   7   8       52.18       46.49     19.14 o
   7   7   8       58.71       58.79     21.70 o
   8   7   8      260.66      245.92     30.09 o
   9   7   8       90.89       93.06     26.51 o
  10   7   8      153.21      183.74     31.91 o
  -7   8   8       46.48       27.34     20.31 o
  -6   8   8      261.31      288.51     33.17 o
  -5   8   8      105.05      128.46     25.57 o
  -4   8   8      328.94      348.70     31.76 o
  -3   8   8      631.79      621.00     37.40 o
  -2   8   8      675.34      671.84     23.62 o
  -1   8   8      346.42      334.78     16.39 o
   0   8   8       69.45       78.78     10.41 o
   1   8   8       91.20       67.05      9.71 o
   2   8   8       36.14       23.59     14.64 o
   3   8   8      804.46      802.22     38.13 o
   4   8   8      249.61      228.76     18.41 o
   5   8   8       44.33       41.89     17.64 o
   6   8   8      791.47      834.14     42.46 o
   7   8   8      384.65      363.21     33.21 o
   8   8   8      149.38      163.66     25.72 o
   9   8   8       45.34       35.06     21.11 o
  10   8   8       24.03        2.94     26.32 o
  -6   9   8       17.66       20.10     21.50 o
  -5   9   8      550.16      575.48     40.69 o
  -4   9   8      810.23      960.26     47.28 o
  -3   9   8        9.33       13.10     19.82 o
  -2   9   8      339.30      360.51     29.74 o
  -1   9   8       47.28       36.80     10.76 o
   0   9   8       16.69       22.50      8.79 o
   1   9   8      457.52      441.10     29.85 o
   2   9   8     1820.56     1779.18     54.83 o
   3   9   8     1217.88     1120.70     45.54 o
   4   9   8      359.73      345.75     30.15 o
   5   9   8      961.15      962.34     46.42 o
   6   9   8       20.99       33.66     18.10 o
   7   9   8      100.51      104.38     23.64 o
   8   9   8       38.29       24.15     19.70 o
   9   9   8       79.15       73.97     26.86 o
  -6  10   8        0.23       18.63     25.14 o
  -5  10   8      165.07      191.19     29.55 o
  -4  10   8      276.57      294.30     33.87 o
  -3  10   8      188.64      178.13     25.02 o
  -2  10   8      359.55      408.47     33.35 o
  -1  10   8      447.27      495.50     32.89 o
   0  10   8      597.91      557.91     35.49 o
   1  10   8       73.11       87.62     20.41 o
   2  10   8        2.22       10.37     17.56 o
   3  10   8       63.34       71.33     17.71 o
   4  10   8      177.97      164.39     26.03 o
   5  10   8      871.34      851.97     45.96 o
   6  10   8      128.00      111.11     23.83 o
   7  10   8        2.89        9.14     19.77 o
   8  10   8      407.82      405.97     39.01 o
   9  10   8      260.03      284.81     35.69 o
  -5  11   8      101.11       87.02     23.24 o
  -4  11   8        5.51       15.34     20.42 o
  -3  11   8      327.77      360.78     34.31 o
  -2  11   8      307.91      351.77     31.75 o
  -1  11   8        4.60        2.07     16.54 o
   0  11   8      280.15      266.19     27.10 o
   1  11   8        2.66       18.72     19.00 o
   2  11   8       26.96       25.72     18.07 o
   3  11   8      186.59      190.59     26.01 o
   4  11   8     1037.19     1019.29     49.29 o
   5  11   8      698.95      676.05     43.47 o
   6  11   8      144.82      177.25     25.74 o
   7  11   8      575.67      521.99     40.30 o
   8  11   8        3.75       -5.29     22.48 o
  -4  12   8       96.17       81.76     26.50 o
  -3  12   8      212.76      194.64     30.68 o
  -2  12   8      140.80      119.47     27.05 o
  -1  12   8      243.29      227.94     30.15 o
   0  12   8      287.09      254.47     30.03 o
   1  12   8      121.15      164.86     25.40 o
   2  12   8      188.52      186.24     20.99 o
   3  12   8       17.50       28.38     21.52 o
   4  12   8        0.33       -1.18     21.21 o
   5  12   8        0.62       16.98     22.95 o
   6  12   8      207.93      155.78     30.03 o
   7  12   8      387.79      393.67     39.54 o
  -2  13   8        3.54       29.89     24.42 o
  -1  13   8       96.15       81.43     24.99 o
   0  13   8       19.38       21.20     20.75 o
   1  13   8       10.98       17.87     20.16 o
   2  13   8      174.37      142.20     27.42 o
   3  13   8       59.14       80.84     23.26 o
   4  13   8        8.20       21.17     21.07 o
   5  13   8       21.73       26.42     24.75 o
   0  14   8       99.72      130.55     26.45 o
   1  14   8      126.04      110.01     24.93 o
   2  14   8      117.64      116.32     27.65 o
   3  14   8       14.75       13.20     22.73 o
  -1 -10   9      295.48      320.96     36.18 o
   0 -10   9      134.78      128.40     28.56 o
   1 -10   9      121.69      128.85     19.44 o
   2 -10   9      130.94      123.37     27.09 o
  -3  -9   9      174.67      198.92     30.48 o
  -2  -9   9        2.63      -12.52     23.49 o
  -1  -9   9        9.94        4.10     19.56 o
   0  -9   9       11.39       26.09     22.66 o
   1  -9   9       38.67       28.38     15.12 o
   2  -9   9      101.14       90.33     22.50 o
   3  -9   9       44.08       52.35     24.04 o
   4  -9   9       97.24       78.74     23.90 o
   5  -9   9       30.01       20.19     26.05 o
  -5  -8   9      144.69      100.54     30.19 o
  -4  -8   9        1.78       12.31     22.96 o
  -3  -8   9       42.35       45.07     26.28 o
  -2  -8   9      118.01      118.86     28.00 o
  -1  -8   9      140.07      137.10     28.31 o
   0  -8   9      161.09      160.64     25.61 o
   1  -8   9      265.75      261.88     15.10 o
   2  -8   9      133.29      144.54     16.21 o
   3  -8   9      285.64      290.18     19.83 o
   4  -8   9       95.14      110.76     25.77 o
   5  -8   9       21.87       21.47     16.67 o
   6  -8   9      123.35      148.13     21.74 o
  -6  -7   9      123.24       98.89     28.63 o
  -5  -7   9        2.39       -7.82     23.59 o
  -4  -7   9        2.14       -4.48     13.69 o
  -3  -7   9      146.88      175.58     21.39 o
  -2  -7   9      569.98      595.93     25.12 o
  -1  -7   9       75.93       86.61     16.91 o
   0  -7   9       13.62        3.65      8.76 o
   1  -7   9        1.35       -1.10      8.73 o
   2  -7   9        0.18       -2.60     10.84 o
   3  -7   9      178.99      179.89     25.30 o
   4  -7   9      226.53      249.02     29.61 o
   5  -7   9       38.56       24.26     14.20 o
   6  -7   9      196.27      198.24     21.90 o
   7  -7   9       93.85       84.30     19.56 o
   8  -7   9       51.24       59.63     30.08 o
  -7  -6   9      214.29      173.41     31.32 o
  -6  -6   9      143.59      124.39     18.11 o
  -5  -6   9       47.01       39.57     14.61 o
  -4  -6   9       39.09       38.07     14.43 o
  -3  -6   9       86.01       81.06     14.44 o
  -2  -6   9       31.97       27.47     10.96 o
  -1  -6   9       21.62       12.47      9.89 o
   0  -6   9      250.63      241.19     13.68 o
   1  -6   9      614.75      644.41     20.02 o
   2  -6   9      270.32      279.62     24.44 o
   3  -6   9       61.87       48.40     18.41 o
   4  -6   9       91.58       97.88     23.98 o
   5  -6   9      410.06      399.36     24.51 o
   6  -6   9        6.25        1.25     13.59 o
   7  -6   9      116.65      121.40     19.77 o
   8  -6   9      129.30      132.27     19.88 o
   9  -6   9       82.76      101.70     30.86 o
  -8  -5   9       95.80       77.29     28.00 o
  -7  -5   9       19.80       16.42     24.14 o
  -6  -5   9       28.98       21.13     16.04 o
  -5  -5   9       13.08       15.97     13.36 o
  -4  -5   9      409.76      390.32     22.46 o
  -3  -5   9       39.09       40.77     11.77 o
  -2  -5   9        5.39        0.12     10.95 o
  -1  -5   9      196.13      235.82     16.70 o
   0  -5   9      534.62      544.17     17.48 o
   1  -5   9        3.30        3.58      7.81 o
   2  -5   9       56.50       49.32     10.69 o
   3  -5   9        3.49        3.83     15.43 o
   4  -5   9       31.43       29.81     15.78 o
   5  -5   9      258.61      280.67     20.39 o
   6  -5   9      291.09      304.71     21.91 o
   7  -5   9       17.29       20.14     14.27 o
   8  -5   9      256.09      247.85     23.15 o
  -8  -4   9      109.25      101.34     24.85 o
  -7  -4   9       12.81       34.30     20.75 o
  -6  -4   9       98.62      100.54     17.42 o
  -5  -4   9      374.14      368.13     22.01 o
  -4  -4   9      360.26      386.10     21.19 o
  -3  -4   9       22.14       23.28     10.96 o
  -2  -4   9       56.40       59.07     11.98 o
  -1  -4   9       32.96       28.77      7.45 o
   0  -4   9      128.02      131.67     10.26 o
   1  -4   9       39.84       45.42      9.91 o
   2  -4   9      501.45      484.80     28.39 o
   3  -4   9      924.04      906.64     39.59 o
   4  -4   9      142.69      194.72     23.47 o
   5  -4   9        2.51       -0.28     11.30 o
   6  -4   9       35.61       22.74     12.43 o
   7  -4   9      133.58      110.58     19.23 o
   8  -4   9       21.31       21.82     13.80 o
   9  -4   9      131.32      155.10     29.42 o
  -7  -3   9       35.72       43.29     15.61 o
  -6  -3   9      238.48      228.91     19.80 o
  -5  -3   9        0.53        0.39      8.37 o
  -4  -3   9       49.32       44.42      8.06 o
  -3  -3   9      102.83      105.87      8.28 o
  -2  -3   9      941.83      981.37     27.73 o
  -1  -3   9      152.78      170.92     10.29 o
   0  -3   9       25.69       29.71      7.23 o
   1  -3   9       68.03       68.44      9.86 o
   2  -3   9       90.13       81.24     15.17 o
   3  -3   9        8.03        5.63     13.65 o
   4  -3   9      165.30      152.50     22.23 o
   5  -3   9      196.19      191.38     18.60 o
   6  -3   9       94.77       93.78     13.89 o
   7  -3   9      140.69      166.70     16.77 o
   8  -3   9      244.02      259.04     19.81 o
   9  -3   9       20.09        7.07     24.68 o
  -8  -2   9       40.23       29.58     21.95 o
  -7  -2   9       87.87       84.18     12.69 o
  -6  -2   9      306.67      300.19     15.86 o
  -5  -2   9      123.07      133.15     11.08 o
  -4  -2   9      115.44      118.99     10.18 o
  -3  -2   9      488.05      508.94     15.00 o
  -2  -2   9      520.88      522.03     10.87 o
  -1  -2   9       16.75       12.76      3.64 o
   0  -2   9      640.61      544.52     10.80 o
   1  -2   9        1.11       -7.77      7.77 o
   2  -2   9      420.97      366.36      5.60 o
   3  -2   9      289.95      297.85     10.45 o
   4  -2   9      641.72      627.28     17.61 o
   5  -2   9      823.25      842.06     22.89 o
   6  -2   9        4.97        8.16      7.23 o
   7  -2   9        4.57        2.55      7.91 o
   8  -2   9        0.88        4.51      9.50 o
   9  -2   9        3.40       -0.05     14.13 o
  10  -2   9       47.32       37.57     27.65 o
  -9  -1   9       35.24       19.63     26.72 o
  -8  -1   9       23.28       27.28     21.02 o
  -7  -1   9      404.34      442.84     19.39 o
  -6  -1   9      179.98      183.98     13.77 o
  -5  -1   9       48.83       39.24      8.95 o
  -4  -1   9      182.77      187.63     11.40 o
  -3  -1   9      118.43      115.40     10.41 o
  -2  -1   9      236.63      228.01      9.30 o
  -1  -1   9      445.54      462.45     10.92 o
   0  -1   9     2075.46     2150.37     24.60 o
   1  -1   9      117.27      109.34      4.72 o
   2  -1   9        7.10        2.45      3.42 o
   3  -1   9        1.98        1.47      4.11 o
   4  -1   9       22.04       19.61      7.38 o
   5  -1   9       74.40       68.68     10.18 o
   6  -1   9      480.01      466.09     20.29 o
   7  -1   9      340.40      338.33     14.49 o
   8  -1   9      104.86      107.40     15.71 o
   9  -1   9       58.41       63.17     15.69 o
  10  -1   9      119.89      140.99     19.43 o
  11  -1   9       13.96        8.75     27.09 o
  -9   0   9       96.36       91.73     28.13 o
  -8   0   9        0.38       -9.96     19.36 o
  -7   0   9        2.21       -1.57     17.92 o
  -6   0   9      386.21      383.51     16.79 o
  -5   0   9      392.45      384.01     15.67 o
  -4   0   9      390.11      396.50     16.98 o
  -3   0   9      368.59      376.20     13.59 o
  -2   0   9      132.39      124.52     10.20 o
  -1   0   9      418.70      411.69     10.04 o
   0   0   9      132.30      121.21      6.83 o
   1   0   9      231.89      202.43      6.76 o
   2   0   9      911.80      912.19     14.35 o
   3   0   9      271.56      287.83     21.21 o
   4   0   9     1068.38     1063.57     24.29 o
   5   0   9      177.17      187.68     13.30 o
   6   0   9      502.31      505.94     21.16 o
   7   0   9      639.77      621.31     24.99 o
   8   0   9       50.00       50.25     14.96 o
   9   0   9       52.24       34.76     14.89 o
  10   0   9       46.23       38.24     15.82 o
  11   0   9       59.38       57.91     25.44 o
  -9   1   9        7.91        5.27     27.47 o
  -8   1   9      143.73      139.20     25.20 o
  -7   1   9       59.94       65.79     21.31 o
  -6   1   9       10.25        3.66     13.00 o
  -5   1   9      422.13      427.92     21.06 o
  -4   1   9      248.82      194.02     14.68 o
  -3   1   9       77.55       77.91     12.39 o
  -2   1   9       12.42       11.40      7.77 o
  -1   1   9      342.27      343.22     11.37 o
   0   1   9      270.93      259.18      8.96 o
   1   1   9     1365.92     1371.08     22.57 o
   2   1   9     2911.53     2900.22     54.63 o
   3   1   9        8.19        3.31      6.71 o
   4   1   9       19.56       17.64      8.45 o
   5   1   9       21.51       15.66      9.34 o
   6   1   9      100.71      100.64     13.05 o
   7   1   9      365.20      350.50     22.45 o
   8   1   9      623.10      599.99     27.40 o
   9   1   9      139.20      147.98     22.62 o
  10   1   9      113.67      120.03     20.22 o
  11   1   9       36.36       30.43     23.16 o
  -9   2   9       44.69       21.25     28.18 o
  -8   2   9       14.78       15.62     24.74 o
  -7   2   9       92.15       56.16     20.70 o
  -6   2   9       16.91       21.09     13.28 o
  -5   2   9       74.19       63.78     13.96 o
  -4   2   9      902.73      927.96     27.41 o
  -3   2   9      591.21      594.72     21.35 o
  -2   2   9      570.16      532.46     19.03 o
  -1   2   9      534.27      541.97     18.30 o
   0   2   9        1.09        3.72      4.31 o
   1   2   9      244.35      233.25      9.37 o
   2   2   9       27.51       31.12      6.56 o
   3   2   9      378.57      355.97     15.03 o
   4   2   9      725.25      737.82     29.83 o
   5   2   9      898.48      892.01     36.36 o
   6   2   9      920.25      893.98     32.26 o
   7   2   9       31.11       29.91     12.60 o
   8   2   9      263.26      255.80     19.82 o
   9   2   9      352.59      319.09     23.44 o
  10   2   9      141.47      129.29     20.27 o
  11   2   9      146.35      138.55     25.31 o
  -8   3   9       53.62       70.86     22.98 o
  -7   3   9       94.91      118.34     25.74 o
  -6   3   9      129.21      124.52     17.85 o
  -5   3   9       10.78       11.42     12.03 o
  -4   3   9       15.26       17.22     10.74 o
  -3   3   9      256.29      223.08     16.96 o
  -2   3   9       59.30       57.21      9.64 o
  -1   3   9       66.68       54.75      4.54 o
   0   3   9        3.48        5.13      4.92 o
   1   3   9      337.04      358.63     14.84 o
   2   3   9      660.49      615.65     15.01 o
   3   3   9     1306.00     1330.02     19.17 o
   4   3   9     1701.85     1763.66     40.90 o
   5   3   9        2.05        2.45      9.68 o
   6   3   9       86.90       89.76     12.95 o
   7   3   9       66.88       78.74     14.16 o
   8   3   9      152.56      161.83     22.10 o
   9   3   9      497.44      502.52     27.19 o
  10   3   9      388.18      376.65     26.67 o
  11   3   9       36.34       45.07     18.53 o
  -8   4   9        1.58       -6.44     23.54 o
  -7   4   9        3.34       -1.23     19.41 o
  -6   4   9        0.46        5.27     19.82 o
  -5   4   9      112.91       87.66     14.68 o
  -4   4   9      173.65      187.68     15.75 o
  -3   4   9      418.30      386.49     18.74 o
  -2   4   9      636.71      666.77     22.10 o
  -1   4   9      484.58      512.26     12.07 o
   0   4   9     1206.15     1209.60     26.15 o
   1   4   9      195.63      198.12     12.42 o
   2   4   9      333.39      322.32     17.43 o
   3   4   9       82.25       78.02     14.36 o
   4   4   9       89.69       73.71     11.03 o
   5   4   9      403.82      396.73     22.78 o
   6   4   9      701.73      703.92     25.88 o
   7   4   9      656.38      694.70     27.68 o
   8   4   9      309.20      312.63     40.70 o
   9   4   9       28.80       19.06     15.80 o
  10   4   9       87.92       86.56     16.81 o
  11   4   9       67.75       32.21     23.98 o
  -8   5   9       53.66       25.44     21.41 o
  -7   5   9       12.12       16.55     20.18 o
  -6   5   9      104.57       93.94     23.09 o
  -5   5   9      188.96      215.99     23.62 o
  -4   5   9       22.89       28.38     11.59 o
  -3   5   9       20.09       12.21     10.30 o
  -2   5   9        0.14        2.67      9.29 o
  -1   5   9       36.63       19.64      8.72 o
   0   5   9       16.97       17.60      8.38 o
   1   5   9       17.93        7.68      8.11 o
   2   5   9      162.75      160.60     12.09 o
   3   5   9      248.14      281.52     34.79 o
   4   5   9     1071.23     1051.50     39.30 o
   5   5   9      288.30      260.83     23.53 o
   6   5   9      492.90      453.42     30.01 o
   7   5   9       29.00       49.00     17.92 o
   8   5   9      125.33      131.13     24.89 o
   9   5   9      143.50      161.36     26.87 o
  10   5   9      148.55      127.47     27.22 o
  11   5   9      228.62      194.32     31.20 o
  -7   6   9       88.88       96.52     25.65 o
  -6   6   9       19.45       17.56     19.86 o
  -5   6   9       10.51       12.73     20.13 o
  -4   6   9       86.94       82.25     14.24 o
  -3   6   9       82.20       41.37     12.04 o
  -2   6   9      360.15      384.32     18.69 o
  -1   6   9      707.26      674.21     22.07 o
   0   6   9      132.00      126.55     12.02 o
   1   6   9      376.20      381.68     22.51 o
   2   6   9      868.16      911.77     23.80 o
   3   6   9        0.14       -4.11      7.95 o
   4   6   9      769.52      801.43     36.17 o
   5   6   9        1.45        3.09     14.90 o
   6   6   9       72.94       66.59     19.52 o
   7   6   9      319.86      307.14     29.08 o
   8   6   9      468.07      486.98     36.89 o
   9   6   9      171.88      202.36     29.53 o
  10   6   9       51.47       57.75     25.61 o
  -7   7   9      119.10      142.24     29.29 o
  -6   7   9      220.92      207.67     29.33 o
  -5   7   9       49.28       66.57     23.16 o
  -4   7   9       62.25       52.26     14.14 o
  -3   7   9       45.07       37.33     12.18 o
  -2   7   9        5.51        6.78      9.53 o
  -1   7   9       79.17       48.86     10.93 o
   0   7   9      273.63      238.98     22.28 o
   1   7   9       10.63       17.50      8.34 o
   2   7   9       56.35       54.53     11.73 o
   3   7   9        4.21        1.48      8.58 o
   4   7   9      284.03      288.46     15.22 o
   5   7   9      100.05      115.67     20.68 o
   6   7   9      599.59      596.68     37.58 o
   7   7   9        9.98        5.34     17.25 o
   8   7   9      144.96      167.99     27.14 o
   9   7   9       19.08        7.59     21.45 o
  10   7   9      127.03      155.45     30.74 o
  -6   8   9      145.82      154.22     29.40 o
  -5   8   9        2.21       10.43     20.88 o
  -4   8   9       54.27       70.23     21.20 o
  -3   8   9       64.60       69.29     12.95 o
  -2   8   9      470.45      505.01     22.04 o
  -1   8   9       30.84       12.97      9.37 o
   0   8   9      232.38      230.48     25.55 o
   1   8   9      468.21      458.31     17.89 o
   2   8   9       30.16       38.35      9.19 o
   3   8   9      140.87      136.15     11.67 o
   4   8   9      110.32       89.05     11.06 o
   5   8   9       24.87       35.96     17.42 o
   6   8   9      648.83      603.30     38.04 o
   7   8   9       64.95       47.67     21.46 o
   8   8   9       53.43       47.70     20.69 o
   9   8   9      121.32      134.29     28.80 o
  10   8   9      147.19      127.24     31.59 o
  -6   9   9       37.72       40.12     26.18 o
  -5   9   9      211.28      229.83     31.99 o
  -4   9   9      370.99      386.61     35.61 o
  -3   9   9      102.03      100.28     21.62 o
  -2   9   9        1.98        8.04     11.28 o
  -1   9   9       19.02       10.95      9.95 o
   0   9   9       10.63        6.90      8.74 o
   1   9   9      218.96      195.96     15.24 o
   2   9   9      893.63      893.88     33.65 o
   3   9   9       61.31       54.64     18.73 o
   4   9   9       41.57       38.04     19.18 o
   5   9   9        3.97       -3.31     19.46 o
   6   9   9      200.62      161.68     26.32 o
   7   9   9        3.27        1.60     22.66 o
   8   9   9      114.93      127.59     28.34 o
   9   9   9        0.43       12.05     27.11 o
  -5  10   9       69.74       68.64     22.74 o
  -4  10   9        9.56      -12.71     20.76 o
  -3  10   9       56.27       25.86     19.17 o
  -2  10   9      145.58      174.41     24.88 o
  -1  10   9      211.92      249.32     27.69 o
   0  10   9      557.66      589.38     36.49 o
   1  10   9        7.19        1.47     17.69 o
   2  10   9       98.70       86.00     19.87 o
   3  10   9      200.60      160.82     24.89 o
   4  10   9        3.57        5.62     15.22 o
   5  10   9        6.87        2.81     20.27 o
   6  10   9        2.51       15.04     18.98 o
   7  10   9       16.79       21.27     19.00 o
   8  10   9      452.21      459.70     39.93 o
  -4  11   9       88.80       80.26     24.72 o
  -3  11   9      326.48      347.16     33.74 o
  -2  11   9      281.63      309.83     32.11 o
  -1  11   9       54.72       62.91     22.29 o
   0  11   9       16.50       21.06     18.41 o
   1  11   9       67.45       68.54     20.81 o
   2  11   9        0.94      -16.79     18.82 o
   3  11   9      342.52      340.90     33.55 o
   4  11   9      688.70      660.90     42.47 o
   5  11   9       88.20      101.47     24.59 o
   6  11   9       57.98       84.03     22.60 o
   7  11   9       18.35       12.85     21.42 o
  -3  12   9        0.25       -6.66     20.12 o
  -2  12   9       11.75       12.93     21.12 o
  -1  12   9       44.18       43.08     19.09 o
   0  12   9      348.64      378.00     35.47 o
   1  12   9      309.57      311.86     33.38 o
   2  12   9      219.33      234.56     20.33 o
   3  12   9        2.49        2.36     19.36 o
   4  12   9       57.05       55.36     22.77 o
   5  12   9       64.63       76.33     24.96 o
   6  12   9       20.16       -1.00     26.13 o
  -1  13   9      266.75      325.82     35.88 o
   0  13   9      142.62      165.31     28.12 o
   1  13   9        5.82        8.68     19.07 o
   2  13   9       27.22       33.88     19.90 o
   3  13   9       60.25       39.37     23.28 o
   4  13   9       37.36       30.98     20.89 o
   5  13   9      250.74      243.68     35.74 o
  -1 -10  10        9.59       -5.82     29.14 o
   0 -10  10      164.71      120.07     28.64 o
   1 -10  10       33.87       18.22     28.94 o
  -1  -9  10       89.05       94.18     17.01 o
   0  -9  10      113.87      118.49     19.50 o
   1  -9  10       48.33       13.86     22.96 o
   2  -9  10        0.84        0.26     23.97 o
   3  -9  10        2.24       12.27     25.69 o
  -3  -8  10       57.16       64.02     23.70 o
  -2  -8  10       56.89       45.75     22.82 o
  -1  -8  10        7.66        0.43     14.35 o
   0  -8  10        0.50       -3.58     12.94 o
   1  -8  10       60.29       51.15     21.71 o
   2  -8  10      359.65      364.71     34.02 o
   3  -8  10       93.09       88.78     14.97 o
   4  -8  10      126.53      124.95     28.25 o
   5  -8  10      134.38      148.06     27.59 o
  -5  -7  10       30.05       16.47     26.55 o
  -4  -7  10       34.02       27.31     25.91 o
  -3  -7  10       49.96       65.60     14.22 o
  -2  -7  10      430.74      437.10     26.62 o
  -1  -7  10      486.09      512.29     21.34 o
   0  -7  10      582.45      557.88     23.92 o
   1  -7  10       73.11       66.71     12.79 o
   2  -7  10      212.29      206.36     17.53 o
   3  -7  10       18.39       14.12     12.35 o
   4  -7  10      150.97      168.18     28.85 o
   5  -7  10       11.01       10.03     19.74 o
   6  -7  10      138.47      110.87     29.07 o
   7  -7  10       68.82       62.80     28.24 o
  -6  -6  10       77.17       69.83     18.50 o
  -5  -6  10       60.38       68.31     17.21 o
  -4  -6  10       72.29       93.60     16.95 o
  -3  -6  10      385.85      404.97     26.05 o
  -2  -6  10      316.32      308.97     15.74 o
  -1  -6  10       36.19       33.60      9.50 o
   0  -6  10       76.87       76.17     10.95 o
   1  -6  10       88.94       92.15     12.80 o
   2  -6  10      107.48      118.66     14.31 o
   3  -6  10      152.47      156.53     24.18 o
   4  -6  10      425.28      432.30     35.55 o
   5  -6  10      163.00      138.70     29.01 o
   6  -6  10      329.84      323.74     24.33 o
   7  -6  10       52.52       60.09     17.37 o
   8  -6  10        1.82        7.13     29.22 o
  -7  -5  10       14.20       20.39     28.13 o
  -6  -5  10      140.98      117.33     20.84 o
  -5  -5  10      271.52      252.82     20.65 o
  -4  -5  10       35.75       19.73     12.31 o
  -3  -5  10       32.92       13.88     11.66 o
  -2  -5  10       10.43        1.76      7.66 o
  -1  -5  10      161.88      180.29     12.29 o
   0  -5  10      780.66      785.66     21.67 o
   1  -5  10      904.18      915.63     34.45 o
   2  -5  10      541.49      543.93     26.06 o
   3  -5  10       49.83       63.83     17.72 o
   4  -5  10      195.38      210.77     27.56 o
   5  -5  10        3.17        7.22     16.68 o
   6  -5  10      416.86      418.39     38.48 o
   7  -5  10       52.49       43.18     15.90 o
   8  -5  10      193.81      180.67     19.87 o
  -7  -4  10      160.39      105.93     20.65 o
  -6  -4  10       15.27        6.73     15.03 o
  -5  -4  10      270.58      251.68     20.48 o
  -4  -4  10      269.94      273.25     20.14 o
  -3  -4  10      216.09      239.74     30.55 o
  -2  -4  10       81.39       84.49      9.34 o
  -1  -4  10      267.19      293.33     13.76 o
   0  -4  10      360.42      338.15     14.52 o
   1  -4  10       44.51       36.11     10.00 o
   2  -4  10        0.45       -0.21      9.78 o
   3  -4  10      297.61      295.91     25.89 o
   4  -4  10      192.77      169.51     24.26 o
   5  -4  10      221.16      223.12     27.93 o
   6  -4  10      419.44      423.82     36.25 o
   7  -4  10      156.02      154.92     18.66 o
   8  -4  10      310.18      317.54     23.11 o
  -7  -3  10       12.69       15.74     15.64 o
  -6  -3  10        4.09        4.57     15.45 o
  -5  -3  10       16.47       14.05     13.96 o
  -4  -3  10      106.84       92.99     14.93 o
  -3  -3  10      143.80      140.07     15.47 o
  -2  -3  10      147.17      142.12     10.23 o
  -1  -3  10       40.50       34.48      8.00 o
   0  -3  10       22.23       18.32      8.99 o
   1  -3  10      310.16      327.49     19.29 o
   2  -3  10      745.96      728.91     24.17 o
   3  -3  10      878.95      885.19     39.16 o
   4  -3  10      430.69      370.88     28.86 o
   5  -3  10       14.68        7.31     16.11 o
   6  -3  10       12.17       -1.69     20.73 o
   7  -3  10       29.88       29.82     12.69 o
   8  -3  10      386.46      422.95     37.74 o
   9  -3  10      136.20      114.71     31.24 o
  -7  -2  10        0.49      -13.17     27.28 o
  -6  -2  10       15.05        9.46     13.07 o
  -5  -2  10      219.81      186.35     17.54 o
  -4  -2  10       86.15       84.39      9.91 o
  -3  -2  10      594.74      638.13     17.01 o
  -2  -2  10      483.00      473.87     13.48 o
  -1  -2  10      368.82      366.57     15.28 o
   0  -2  10       30.52       26.22      9.13 o
   1  -2  10       15.87       16.52      9.19 o
   2  -2  10      345.94      346.36     21.60 o
   3  -2  10       21.62       23.13     14.07 o
   4  -2  10      157.25      150.12     21.40 o
   5  -2  10      358.52      384.30     30.70 o
   6  -2  10      164.87      179.58     25.61 o
   7  -2  10      187.51      228.73     30.15 o
   8  -2  10      299.47      318.06     36.01 o
   9  -2  10       66.67       50.10     28.34 o
  -8  -1  10      423.28      410.06     34.86 o
  -7  -1  10       87.10       75.72     17.95 o
  -6  -1  10      283.14      317.52     24.96 o
  -5  -1  10       62.69       71.10     10.43 o
  -4  -1  10       39.19       25.23      8.21 o
  -3  -1  10      140.82      134.15     10.19 o
  -2  -1  10       13.07       14.74      7.57 o
  -1  -1  10       58.44       52.91      5.49 o
   0  -1  10      468.66      476.47     12.27 o
   1  -1  10        4.21        5.43      4.00 o
   2  -1  10       19.17       31.66      5.23 o
   3  -1  10      215.48      218.24     10.86 o
   4  -1  10      541.00      538.54     25.53 o
   5  -1  10      409.97      426.36     17.98 o
   6  -1  10      130.59      108.39     12.85 o
   7  -1  10       10.45       11.52     10.41 o
   8  -1  10       34.60       35.09     12.61 o
   9  -1  10       25.32       16.76     13.89 o
  10  -1  10      279.69      301.63     36.63 o
  -9   0  10       31.44       40.57     33.07 o
  -8   0  10        1.36       -5.40     24.13 o
  -7   0  10       31.41       20.96     14.36 o
  -6   0  10       95.99       86.81     14.33 o
  -5   0  10      117.47      101.14     10.87 o
  -4   0  10        2.55       -0.79      9.59 o
  -3   0  10      562.21      550.44     19.97 o
  -2   0  10      351.83      362.16     15.65 o
  -1   0  10     1434.37     1525.53     19.20 o
   0   0  10      285.04      295.42      9.95 o
   1   0  10      216.34      197.70     13.96 o
   2   0  10        2.31        2.52      5.12 o
   3   0  10       74.36       54.86      7.78 o
   4   0  10       52.39       37.43      7.90 o
   5   0  10       22.11       19.05      9.61 o
   6   0  10      179.12      192.03     15.03 o
   7   0  10      266.06      255.84     18.28 o
   8   0  10      222.35      220.64     35.04 o
   9   0  10       48.65       41.40     13.80 o
  10   0  10       78.85       78.62     18.15 o
  11   0  10       15.19       30.25     28.68 o
  -8   1  10        7.49        3.49     21.83 o
  -7   1  10      232.47      234.38     29.02 o
  -6   1  10      780.42      774.47     30.27 o
  -5   1  10       43.81       47.70     12.86 o
  -4   1  10      489.48      543.16     22.37 o
  -3   1  10      140.59      139.77     12.91 o
  -2   1  10      360.26      307.35     15.59 o
  -1   1  10      757.17      739.77     20.66 o
   0   1  10       38.80       36.01      5.82 o
   1   1  10       68.02       51.31      6.72 o
   2   1  10     1375.67     1417.08     21.94 o
   3   1  10      125.34      149.22     10.92 o
   4   1  10      104.48       74.32     10.29 o
   5   1  10       96.08       98.49     12.22 o
   6   1  10      346.93      298.80     17.73 o
   7   1  10       54.03       70.31     13.49 o
   8   1  10       11.51       23.64     13.04 o
   9   1  10       76.70       66.19     15.37 o
  10   1  10       40.42       40.32     19.58 o
  11   1  10       25.09       29.92     26.87 o
  -8   2  10       91.72       71.07     25.06 o
  -7   2  10       35.44       27.11     20.68 o
  -6   2  10       16.93        8.93     13.32 o
  -5   2  10        0.02        3.34     12.54 o
  -4   2  10       32.92       22.23     11.14 o
  -3   2  10      605.48      604.50     22.24 o
  -2   2  10       26.22       17.00      9.46 o
  -1   2  10     1006.35      934.45     23.89 o
   0   2  10      836.85      884.69     22.45 o
   1   2  10     1571.38     1587.70     22.52 o
   2   2  10       34.71       25.83      6.69 o
   3   2  10       52.31       45.59      8.95 o
   4   2  10       31.92       38.72      9.03 o
   5   2  10      283.19      258.19     15.77 o
   6   2  10       82.38       73.51     12.35 o
   7   2  10       95.01      116.64     16.72 o
   8   2  10       37.74       38.43     14.46 o
   9   2  10      185.99      201.05     21.18 o
  10   2  10      242.01      255.12     23.68 o
  11   2  10        5.45       35.95     27.71 o
  -8   3  10      121.61      126.51     26.91 o
  -7   3  10       29.28       41.01     20.43 o
  -6   3  10       20.52       27.14     14.64 o
  -5   3  10      398.16      398.78     23.29 o
  -4   3  10      830.73      797.28     27.34 o
  -3   3  10       91.85       90.52     12.48 o
  -2   3  10      518.79      512.51     20.47 o
  -1   3  10       19.77       20.50      9.36 o
   0   3  10      849.50      777.73     27.40 o
   1   3  10     1503.48     1490.30     34.58 o
   2   3  10      331.32      346.54     12.55 o
   3   3  10       11.17        7.71      7.97 o
   4   3  10     2018.31     2104.86     67.23 o
   5   3  10       87.02      119.45     12.92 o
   6   3  10      303.08      265.50     17.66 o
   7   3  10       39.05       24.81     12.73 o
   8   3  10       78.14       75.94     18.86 o
   9   3  10        9.22       11.80     14.22 o
  10   3  10      170.45      168.40     20.68 o
  11   3  10      114.62      130.45     28.81 o
  -8   4  10      104.97      120.02     31.14 o
  -7   4  10      104.08      106.34     24.64 o
  -6   4  10       31.91       29.76     15.65 o
  -5   4  10       81.25       82.90     15.44 o
  -4   4  10       73.22       44.89     12.63 o
  -3   4  10      140.19      136.42     14.65 o
  -2   4  10        3.57       11.47      9.90 o
  -1   4  10      841.09      853.10     24.71 o
   0   4  10       30.53       17.50      8.70 o
   1   4  10      594.79      565.14     32.15 o
   2   4  10      745.10      799.41     40.21 o
   3   4  10      530.07      548.30     24.19 o
   4   4  10       22.25       16.71      9.41 o
   5   4  10        7.69        4.54      9.66 o
   6   4  10      195.38      218.35     17.32 o
   7   4  10      475.60      472.46     24.33 o
   8   4  10      206.75      218.17     19.27 o
   9   4  10       62.80       68.99     15.88 o
  10   4  10       12.06       12.41     18.33 o
  11   4  10      106.76      107.56     28.81 o
  -7   5  10        2.43       -4.86     22.55 o
  -6   5  10      240.92      228.70     28.31 o
  -5   5  10      132.01      120.39     17.27 o
  -4   5  10      169.85      195.90     18.00 o
  -3   5  10      280.44      321.74     18.82 o
  -2   5  10      533.75      498.24     20.98 o
  -1   5  10      212.62      187.40     14.02 o
   0   5  10      171.06      145.52     12.63 o
   1   5  10       48.60       55.95     10.11 o
   2   5  10      953.81      931.38     24.78 o
   3   5  10     1431.22     1424.39     32.54 o
   4   5  10      616.22      630.32     32.16 o
   5   5  10       51.89       52.02     17.00 o
   6   5  10     1158.96     1216.85     47.04 o
   7   5  10        2.84       -6.49     16.53 o
   8   5  10      193.15      193.76     27.07 o
   9   5  10        3.11       10.07     20.14 o
  10   5  10        8.67        5.57     22.89 o
  -7   6  10      234.85      250.36     33.74 o
  -6   6  10      157.88      144.59     25.76 o
  -5   6  10       56.73       66.75     15.01 o
  -4   6  10        4.96        0.21     12.37 o
  -3   6  10       33.13       32.81     11.45 o
  -2   6  10      213.91      175.20     15.27 o
  -1   6  10      357.79      358.51     18.07 o
   0   6  10       80.42       79.57     11.76 o
   1   6  10      616.10      634.25     21.53 o
   2   6  10       24.56       25.20      9.31 o
   3   6  10      192.75      151.28     13.16 o
   4   6  10      203.31      179.17     21.78 o
   5   6  10       71.85       69.93     18.68 o
   6   6  10       30.26       17.72     17.84 o
   7   6  10        1.42       -1.17     19.53 o
   8   6  10      290.80      287.37     28.73 o
   9   6  10      468.12      486.10     37.88 o
  10   6  10      140.60      115.79     30.02 o
  -7   7  10       11.92       27.10     21.85 o
  -6   7  10       17.33       40.36     23.78 o
  -5   7  10       68.95       48.55     20.95 o
  -4   7  10      373.53      374.01     23.13 o
  -3   7  10      123.02      131.38     16.40 o
  -2   7  10      245.14      284.25     17.74 o
  -1   7  10      159.92      165.45     14.82 o
   0   7  10      228.63      217.97     17.10 o
   1   7  10       36.16       30.20      9.88 o
   2   7  10        8.20        5.33      8.99 o
   3   7  10       35.36       22.12      9.58 o
   4   7  10      921.26      966.36     30.05 o
   5   7  10      987.12      963.29     44.06 o
   6   7  10      421.27      426.67     33.24 o
   7   7  10       93.26       97.73     23.17 o
   8   7  10      407.29      411.90     36.41 o
   9   7  10       12.23        7.73     21.81 o
  10   7  10      104.39       78.86     30.46 o
  -6   8  10      408.46      409.63     40.39 o
  -5   8  10      235.24      262.43     33.24 o
  -4   8  10       44.81       37.81     21.79 o
  -3   8  10       39.10       30.10     12.97 o
  -2   8  10        0.60        2.34     10.72 o
  -1   8  10       54.75       51.71     11.41 o
   0   8  10      237.30      210.44     14.98 o
   1   8  10      248.23      241.65     15.26 o
   2   8  10      149.53      142.59     13.12 o
   3   8  10      343.17      318.73     16.99 o
   4   8  10        2.33       -1.65      9.33 o
   5   8  10      195.93      198.39     15.54 o
   6   8  10       25.11       40.16     21.26 o
   7   8  10       10.52        2.30     18.56 o
   8   8  10        1.31       12.16     17.72 o
   9   8  10        7.55       15.70     22.13 o
  -5   9  10        3.86       35.31     25.45 o
  -4   9  10       89.09       91.54     22.58 o
  -3   9  10      206.82      212.42     28.80 o
  -2   9  10      344.32      366.69     20.75 o
  -1   9  10       51.18       56.30     12.03 o
   0   9  10      111.19      111.25     12.69 o
   1   9  10       93.94       87.30     11.73 o
   2   9  10       13.23       15.15      8.53 o
   3   9  10       86.19       97.60     23.42 o
   4   9  10        1.97       -5.80     18.83 o
   5   9  10        1.56       -3.33     18.11 o
   6   9  10      806.12      745.68     45.03 o
   7   9  10      510.96      527.02     40.34 o
   8   9  10      118.01      120.24     27.05 o
   9   9  10       40.14       27.33     25.71 o
  -4  10  10      390.36      427.74     37.78 o
  -3  10  10      174.25      190.53     28.21 o
  -2  10  10        1.19        1.13     17.42 o
  -1  10  10        7.81       -8.14     19.65 o
   0  10  10       53.36       54.02     21.66 o
   1  10  10      224.45      229.65     27.38 o
   2  10  10      125.14      143.46     22.93 o
   3  10  10      150.95      177.22     25.83 o
   4  10  10       92.93       87.02     23.59 o
   5  10  10       98.59       95.97     22.27 o
   6  10  10       20.58       20.92     19.89 o
   7  10  10      254.51      236.96     31.66 o
   8  10  10        2.68       12.97     23.13 o
  -3  11  10       11.20       14.12     18.98 o
  -2  11  10      294.62      307.37     32.84 o
  -1  11  10      127.53      134.42     24.91 o
   0  11  10      174.92      167.16     26.87 o
   1  11  10       27.94       28.12     19.83 o
   2  11  10        9.45       17.58     21.66 o
   3  11  10        6.02        3.20     20.02 o
   4  11  10       47.06       29.97     21.28 o
   5  11  10      213.56      191.84     27.80 o
   6  11  10       10.04       19.67     22.07 o
   7  11  10        2.07        4.85     21.49 o
  -2  12  10      215.19      235.01     33.36 o
  -1  12  10      112.90       87.31     25.54 o
   0  12  10       25.59       24.48     19.16 o
   1  12  10       34.10       21.58     21.05 o
   2  12  10      175.49      207.55     27.79 o
   3  12  10      125.55      145.40     27.93 o
   4  12  10       63.59       63.33     23.00 o
   5  12  10      152.40      207.80     31.05 o
   6  12  10        8.55       17.82     25.92 o
   0  13  10      405.34      425.84     39.11 o
   1  13  10       22.39       21.06     20.59 o
   2  13  10       63.73       70.57     25.04 o
   3  13  10       15.21        5.40     20.13 o
   4  13  10        7.19        6.17     24.62 o
   0  -9  11      104.85       78.80     28.44 o
   1  -9  11       87.98      123.81     25.51 o
   2  -9  11      169.33      140.60     30.93 o
  -2  -8  11      143.65      124.67     34.01 o
  -1  -8  11      124.06      123.88     26.83 o
   0  -8  11      127.93      126.65     18.20 o
   1  -8  11       21.19       11.13     23.25 o
   2  -8  11        7.79        9.13     22.61 o
   3  -8  11        7.19        6.85     22.24 o
   4  -8  11       22.31      -25.22     25.22 o
  -3  -7  11       13.89       23.73     27.43 o
  -2  -7  11        0.10        4.82     14.98 o
  -1  -7  11       95.26       81.80     14.84 o
   0  -7  11       66.36       68.56     13.11 o
   1  -7  11      152.37      158.94     17.06 o
   2  -7  11      232.81      241.24     20.22 o
   3  -7  11      158.60      184.21     38.23 o
   4  -7  11      127.00      145.82     29.21 o
   5  -7  11      134.39      122.27     31.76 o
  -5  -6  11       18.58       34.55     18.93 o
  -4  -6  11        3.40       14.17     16.19 o
  -3  -6  11       61.43       54.57     15.45 o
  -2  -6  11      840.44      847.10     32.12 o
  -1  -6  11      100.38      109.94     16.67 o
   0  -6  11      110.97      127.21     20.21 o
   1  -6  11      164.30      139.89     15.24 o
   2  -6  11       19.82       18.96     11.52 o
   3  -6  11        7.12        2.67     12.45 o
   4  -6  11       49.86       40.35     20.19 o
   5  -6  11       49.16       31.01     22.71 o
   6  -6  11      109.85       96.45     29.12 o
  -6  -5  11      528.50      516.75     30.04 o
  -5  -5  11      164.57      132.92     19.07 o
  -4  -5  11      176.67      186.09     19.37 o
  -3  -5  11       15.03       12.88     13.92 o
  -2  -5  11        8.04        3.92     12.56 o
  -1  -5  11        0.67        0.94      8.93 o
   0  -5  11       76.89       79.66     12.75 o
   1  -5  11      372.36      366.67     20.17 o
   2  -5  11      264.38      272.21     36.38 o
   3  -5  11      293.71      348.92     37.04 o
   4  -5  11      327.89      354.15     31.88 o
   5  -5  11      164.23      154.62     26.00 o
   6  -5  11       23.84       31.02     23.97 o
   7  -5  11        4.21       30.75     22.36 o
  -7  -4  11      104.13       56.51     20.13 o
  -6  -4  11      112.00       97.34     18.20 o
  -5  -4  11       12.17       17.78     14.45 o
  -4  -4  11       49.41       37.41     13.32 o
  -3  -4  11      168.79      179.22     18.58 o
  -2  -4  11       61.24       59.19     13.81 o
  -1  -4  11       61.92       69.17      9.93 o
   0  -4  11     1338.72     1362.14     32.75 o
   1  -4  11      181.61      164.37     15.22 o
   2  -4  11       56.85       46.31     12.63 o
   3  -4  11       32.02       35.58     16.12 o
   4  -4  11       46.76       32.45     17.38 o
   5  -4  11       22.61        9.02     18.57 o
   6  -4  11      162.63      161.23     27.62 o
   7  -4  11      181.82      173.46     30.30 o
   8  -4  11      137.92       89.16     30.29 o
  -7  -3  11        4.50       14.08     19.41 o
  -6  -3  11        2.25        3.12     15.92 o
  -5  -3  11      925.00      956.65     34.25 o
  -4  -3  11     1072.70     1032.53     34.64 o
  -3  -3  11      209.58      223.25     20.54 o
  -2  -3  11      121.79       96.75     14.82 o
  -1  -3  11        2.29        2.31      8.65 o
   0  -3  11       17.96       18.10      9.15 o
   1  -3  11      196.05      158.30     14.12 o
   2  -3  11      396.23      412.42     20.64 o
   3  -3  11      456.07      458.70     31.56 o
   4  -3  11      621.94      626.13     37.87 o
   5  -3  11      529.76      586.22     39.24 o
   6  -3  11      278.83      269.74     30.20 o
   7  -3  11       37.25       23.26     19.14 o
   8  -3  11        0.85       -1.33     24.50 o
  -7  -2  11       28.17       61.45     25.76 o
  -6  -2  11       26.41       28.31     14.31 o
  -5  -2  11      196.17      165.21     18.46 o
  -4  -2  11      449.12      433.45     23.51 o
  -3  -2  11       63.46       47.88     13.43 o
  -2  -2  11      199.90      171.56     23.69 o
  -1  -2  11      541.81      584.39     28.68 o
   0  -2  11      126.82      158.57     31.21 o
   1  -2  11       19.34       23.98      8.94 o
   2  -2  11     1483.09     1501.61     88.62 o
   3  -2  11      257.98      251.22     24.55 o
   4  -2  11        8.07        7.37     15.61 o
   5  -2  11       70.50       56.45     19.51 o
   6  -2  11      200.12      221.44     28.99 o
   7  -2  11        3.52       -6.52     22.79 o
   8  -2  11      353.63      409.50     41.43 o
   9  -2  11      296.66      268.28     37.77 o
  -7  -1  11       77.11       55.88     25.43 o
  -6  -1  11      326.31      318.87     23.44 o
  -5  -1  11       46.02       46.05     13.37 o
  -4  -1  11       33.74       41.79     11.14 o
  -3  -1  11     1240.62     1285.13     66.03 o
  -2  -1  11     1283.22     1342.42     44.67 o
  -1  -1  11      244.20      242.24     11.60 o
   0  -1  11       39.93       30.82     10.31 o
   1  -1  11       26.27       20.67      8.50 o
   2  -1  11       89.72       83.20     11.73 o
   3  -1  11      618.19      564.20     31.73 o
   4  -1  11      548.76      587.51     34.51 o
   5  -1  11      486.38      445.36     33.16 o
   6  -1  11      805.21      827.87     45.12 o
   7  -1  11      476.54      547.67     41.49 o
   8  -1  11      157.93      169.36     27.84 o
   9  -1  11        3.00       16.78     22.36 o
  -7   0  11      246.39      243.38     23.64 o
  -6   0  11      435.88      449.00     25.24 o
  -5   0  11        6.91        0.07     12.00 o
  -4   0  11        6.83       -2.29     10.06 o
  -3   0  11      327.83      343.63     17.03 o
  -2   0  11      728.01      773.76     22.49 o
  -1   0  11      262.60      274.55     13.57 o
   0   0  11      800.86      836.74     21.57 o
   1   0  11      501.48      563.01     13.79 o
   2   0  11       37.74       58.67      6.94 o
   3   0  11       23.30       20.15      7.47 o
   4   0  11     1003.18     1024.56     40.47 o
   5   0  11      118.65      101.31     11.68 o
   6   0  11        8.44        8.44     10.62 o
   7   0  11      247.94      242.21     23.90 o
   8   0  11      254.97      260.51     19.68 o
   9   0  11        3.36       10.45     15.62 o
  10   0  11      342.52      359.30     39.89 o
  -8   1  11       84.55       93.03     26.78 o
  -7   1  11        1.93       -0.73     16.03 o
  -6   1  11      259.80      280.14     22.46 o
  -5   1  11      306.88      307.14     20.67 o
  -4   1  11      391.30      384.02     20.08 o
  -3   1  11      187.99      179.40     14.47 o
  -2   1  11      143.89      170.68     13.52 o
  -1   1  11      777.68      775.83     22.27 o
   0   1  11      896.08      865.22     21.02 o
   1   1  11      234.40      233.69     10.28 o
   2   1  11        2.04       -0.26      5.69 o
   3   1  11      264.74      276.46     15.47 o
   4   1  11      271.87      222.35     13.98 o
   5   1  11      407.32      406.13     18.95 o
   6   1  11      418.74      464.04     21.17 o
   7   1  11      580.54      584.59     25.51 o
   8   1  11      467.17      508.12     25.25 o
   9   1  11      182.32      193.29     20.19 o
  10   1  11       93.40       90.38     18.72 o
  11   1  11       23.27       10.71     30.95 o
  -8   2  11      201.88      213.53     33.09 o
  -7   2  11      218.89      195.75     29.01 o
  -6   2  11      295.12      312.90     23.17 o
  -5   2  11      286.54      282.77     20.61 o
  -4   2  11      417.49      390.65     21.18 o
  -3   2  11       15.08        8.34     10.38 o
  -2   2  11      189.12      181.99     16.27 o
  -1   2  11      554.16      540.22     19.82 o
   0   2  11      781.49      808.47     26.84 o
   1   2  11      639.66      634.86     18.72 o
   2   2  11     1355.48     1406.86     23.34 o
   3   2  11       85.64      102.10     10.89 o
   4   2  11        5.47        1.38      8.84 o
   5   2  11        9.14       13.06      9.05 o
   6   2  11      299.84      282.22     18.64 o
   7   2  11        6.49       10.65     12.77 o
   8   2  11       48.09       48.94     13.60 o
   9   2  11      196.11      227.90     21.59 o
  10   2  11      242.74      225.38     22.46 o
  11   2  11        7.99       27.14     31.66 o
  -8   3  11       22.84       49.46     29.88 o
  -7   3  11       17.76       27.77     22.80 o
  -6   3  11       18.14       11.98     15.20 o
  -5   3  11       27.10       35.76     14.38 o
  -4   3  11      602.15      597.99     25.45 o
  -3   3  11      642.87      659.17     25.03 o
  -2   3  11      545.94      523.83     21.70 o
  -1   3  11      370.75      390.14     17.99 o
   0   3  11       36.25       49.18     10.09 o
   1   3  11      235.51      232.16     14.50 o
   2   3  11      437.86      410.47     14.05 o
   3   3  11       26.93       25.46      7.24 o
   4   3  11       23.45       29.48      9.90 o
   5   3  11      524.02      517.85     22.23 o
   6   3  11      300.07      287.49     18.90 o
   7   3  11      112.85      106.33     15.97 o
   8   3  11      278.02      288.82     21.89 o
   9   3  11      383.75      328.62     30.98 o
  10   3  11      121.82      124.42     19.90 o
  11   3  11       41.93       66.46     31.99 o
  -7   4  11       49.78       29.18     24.22 o
  -6   4  11      286.75      306.86     29.92 o
  -5   4  11      175.05      194.88     20.00 o
  -4   4  11      468.18      504.45     24.94 o
  -3   4  11      182.40      182.09     16.32 o
  -2   4  11       42.78       34.60     10.66 o
  -1   4  11       75.28       65.53     11.51 o
   0   4  11      459.80      432.70     18.83 o
   1   4  11      786.79      754.95     23.37 o
   2   4  11      808.99      846.71     24.48 o
   3   4  11      615.63      668.02     22.57 o
   4   4  11      775.93      802.30     55.47 o
   5   4  11        4.40        5.05     10.56 o
   6   4  11       48.03       19.79     11.97 o
   7   4  11       54.41       38.73     13.83 o
   8   4  11       25.02       10.58     13.49 o
   9   4  11        0.66       -5.26     15.99 o
  10   4  11       77.82       78.15     18.19 o
  -7   5  11       44.06       43.09     26.33 o
  -6   5  11       16.26        7.54     19.32 o
  -5   5  11        3.31        1.87     13.58 o
  -4   5  11       22.40       28.31     13.53 o
  -3   5  11      111.19       98.24     14.38 o
  -2   5  11      820.64      829.52     74.34 o
  -1   5  11      780.68      784.99     25.51 o
   0   5  11      828.61      808.57     24.91 o
   1   5  11      234.44      235.95     15.55 o
   2   5  11      104.44       86.30     12.02 o
   3   5  11       48.34       56.76     11.06 o
   4   5  11       78.17       85.92     18.85 o
   5   5  11       91.74       85.63     19.20 o
   6   5  11       90.90       80.87     18.46 o
   7   5  11      388.52      390.21     31.04 o
   8   5  11      155.43      189.48     27.33 o
   9   5  11       35.69       39.91     20.34 o
  10   5  11      121.56      117.52     29.38 o
  -7   6  11       78.71       79.84     26.08 o
  -6   6  11       85.30       88.16     26.85 o
  -5   6  11      127.74      122.48     18.69 o
  -4   6  11      326.48      321.27     22.31 o
  -3   6  11       97.01      110.21     25.48 o
  -2   6  11      469.15      480.81     35.05 o
  -1   6  11        9.29        4.03     10.59 o
   0   6  11       51.90       40.02      9.98 o
   1   6  11      151.26      144.86     13.68 o
   2   6  11      779.18      752.83     29.40 o
   3   6  11      638.41      651.76     53.71 o
   4   6  11      710.31      702.51     24.46 o
   5   6  11      263.39      332.30     28.77 o
   6   6  11      211.06      203.28     24.96 o
   7   6  11        0.94      -13.07     17.66 o
   8   6  11      131.15      126.76     26.42 o
   9   6  11      275.98      256.15     35.28 o
  10   6  11        1.63      -23.25     23.25 o
  -6   7  11      117.92      136.98     26.52 o
  -5   7  11       26.10       31.80     18.45 o
  -4   7  11       10.32       17.08     13.24 o
  -3   7  11      102.59       98.00     15.60 o
  -2   7  11       47.30       53.07     12.76 o
  -1   7  11      257.12      250.38     17.03 o
   0   7  11      929.16      943.45     33.67 o
   1   7  11      526.69      565.08     22.07 o
   2   7  11      655.20      611.13     22.59 o
   3   7  11       57.53       50.83     10.91 o
   4   7  11      257.69      217.66     16.25 o
   5   7  11        4.78        6.75     11.02 o
   6   7  11        9.36        7.17     18.90 o
   7   7  11      202.16      215.86     26.85 o
   8   7  11      101.04      109.63     24.92 o
   9   7  11      218.97      189.89     30.15 o
  -5   8  11      151.15      146.07     29.66 o
  -4   8  11       68.35       65.30     16.11 o
  -3   8  11      137.03      123.37     18.10 o
  -2   8  11      353.04      310.81     20.11 o
  -1   8  11       41.59       28.56     11.71 o
   0   8  11      101.25      120.70     14.19 o
   1   8  11       38.21       26.65     10.81 o
   2   8  11       78.99       75.01     11.78 o
   3   8  11      326.42      333.75     18.24 o
   4   8  11      934.15      943.11     28.20 o
   5   8  11      198.52      201.93     16.74 o
   6   8  11      353.22      393.48     33.14 o
   7   8  11       93.97       99.17     25.23 o
   8   8  11       36.27       30.68     22.99 o
   9   8  11        4.05        3.72     26.70 o
  -5   9  11      148.65      126.19     28.09 o
  -4   9  11       93.87       83.47     24.27 o
  -3   9  11        7.23        0.60     12.72 o
  -2   9  11      175.16      175.78     18.89 o
  -1   9  11      191.82      179.25     16.57 o
   0   9  11       18.96       25.85     11.43 o
   1   9  11      362.02      384.85     19.52 o
   2   9  11      758.01      810.20     25.72 o
   3   9  11      192.54      185.01     25.88 o
   4   9  11      201.30      190.05     26.19 o
   5   9  11       21.66       16.55     18.29 o
   6   9  11      161.11      176.38     27.68 o
   7   9  11      150.31      166.74     29.01 o
   8   9  11       80.57      103.28     28.12 o
  -4  10  11      217.51      198.84     33.47 o
  -3  10  11      107.58       87.86     25.75 o
  -2  10  11       59.62       35.90     22.23 o
  -1  10  11       66.46       60.37     22.45 o
   0  10  11      229.10      239.94     29.22 o
   1  10  11        7.42        8.47     18.38 o
   2  10  11        3.31        0.08     19.25 o
   3  10  11       61.43       62.56     21.27 o
   4  10  11       51.66       38.22     23.74 o
   5  10  11      379.09      373.06     35.75 o
   6  10  11      618.78      629.17     44.58 o
   7  10  11       12.31       34.82     24.83 o
   8  10  11      109.30       92.25     29.76 o
  -3  11  11       89.94      125.65     26.29 o
  -2  11  11       16.85       22.71     22.29 o
  -1  11  11       12.47        2.23     20.89 o
   0  11  11      199.76      202.43     28.39 o
   1  11  11      134.48      129.59     24.48 o
   2  11  11       26.33       40.33     21.62 o
   3  11  11      216.22      244.64     29.67 o
   4  11  11      286.04      320.42     32.46 o
   5  11  11       42.00       34.97     22.93 o
   6  11  11       27.85       41.25     24.96 o
   7  11  11        9.76       29.27     26.07 o
  -1  12  11       24.82       19.68     20.04 o
   0  12  11       81.53       74.33     25.84 o
   1  12  11        5.70        6.52     19.92 o
   2  12  11       37.82       44.10     15.25 o
   3  12  11        0.24       22.37     23.64 o
   4  12  11       21.92       28.57     21.09 o
   5  12  11       51.22       68.15     24.80 o
   1  -8  12      222.74      275.11     32.53 o
   2  -8  12       11.51        8.82     26.29 o
   3  -8  12      114.27       93.86     29.46 o
  -2  -7  12      338.36      288.54     37.00 o
  -1  -7  12       27.52       15.48     21.93 o
   0  -7  12        0.31        4.68     22.61 o
   1  -7  12        0.47        3.13     15.32 o
   2  -7  12        0.96        2.90     15.68 o
   3  -7  12       73.70       87.42     26.88 o
   4  -7  12      246.81      248.92     23.14 o
  -4  -6  12        1.87       13.87     26.80 o
  -3  -6  12      187.82      160.33     19.71 o
  -2  -6  12      395.53      391.79     24.62 o
  -1  -6  12      153.81      161.15     23.70 o
   0  -6  12      140.06      145.87     23.03 o
   1  -6  12      484.85      490.74     24.53 o
   2  -6  12      844.67      926.66     32.63 o
   3  -6  12      195.73      173.06     19.27 o
   4  -6  12       12.63        6.35     14.45 o
   5  -6  12       88.96      100.12     26.90 o
   6  -6  12       86.59       66.29     26.24 o
  -5  -5  12      116.38      125.78     22.15 o
  -4  -5  12      223.27      217.21     22.85 o
  -3  -5  12      101.93      117.67     17.05 o
  -2  -5  12      212.67      222.88     19.65 o
  -1  -5  12      105.81      112.54     22.20 o
   0  -5  12      413.59      403.87     32.08 o
   1  -5  12        0.03      -11.95     11.95 o
   2  -5  12       73.03       96.72     15.01 o
   3  -5  12        1.40        8.62     13.09 o
   4  -5  12        3.67       -1.13     17.55 o
   5  -5  12      175.72      199.06     30.24 o
   6  -5  12      304.16      379.66     38.75 o
   7  -5  12       92.17       82.37     26.91 o
  -6  -4  12      355.07      329.75     25.82 o
  -5  -4  12      561.11      547.90     30.30 o
  -4  -4  12       22.06       26.30     15.18 o
  -3  -4  12        6.15       -0.46     13.82 o
  -2  -4  12       22.28       16.08     19.35 o
  -1  -4  12      600.79      551.99     35.54 o
   0  -4  12      690.55      701.00     25.30 o
   1  -4  12      344.22      364.99     20.60 o
   2  -4  12      272.78      269.56     19.08 o
   3  -4  12      507.79      564.48     26.17 o
   4  -4  12      841.36     1002.71     49.87 o
   5  -4  12       80.16       59.90     23.53 o
   6  -4  12       76.35       67.74     24.26 o
   7  -4  12       29.80       36.97     21.60 o
  -6  -3  12       36.36       38.24     18.57 o
  -5  -3  12      223.90      196.64     20.93 o
  -4  -3  12      273.55      290.52     23.26 o
  -3  -3  12      402.02      418.17     34.37 o
  -2  -3  12      261.28      249.34     27.61 o
  -1  -3  12       77.45       82.54     20.04 o
   0  -3  12      307.74      317.54     17.95 o
   1  -3  12       69.74       61.74     12.75 o
   2  -3  12      145.01      141.61     15.46 o
   3  -3  12       73.92       53.63     14.18 o
   4  -3  12      144.48      160.67     24.24 o
   5  -3  12       14.65       28.46     20.05 o
   6  -3  12       49.79       29.83     21.28 o
   7  -3  12      129.28      130.62     26.18 o
   8  -3  12      174.76      185.92     34.03 o
  -6  -2  12      202.42      238.93     34.85 o
  -5  -2  12      186.59      189.87     31.87 o
  -4  -2  12      318.93      304.35     32.02 o
  -3  -2  12      347.17      308.05     31.25 o
  -2  -2  12        0.15       -5.61     19.19 o
  -1  -2  12       53.28       51.23     20.30 o
   0  -2  12      278.13      288.42     16.51 o
   1  -2  12     1170.11     1102.48     30.30 o
   2  -2  12      736.29      726.15     26.07 o
   3  -2  12      617.87      651.44     25.86 o
   4  -2  12      377.31      349.34     30.45 o
   5  -2  12      274.13      312.39     31.01 o
   6  -2  12      423.11      491.45     40.10 o
   7  -2  12        9.42       13.10     19.41 o
   8  -2  12       99.54       73.45     26.57 o
  -6  -1  12        0.01       -1.85     23.01 o
  -5  -1  12       47.39       32.69     23.91 o
  -4  -1  12      145.40      159.85     28.04 o
  -3  -1  12      477.69      402.81     33.80 o
  -2  -1  12      832.64      856.91     42.07 o
  -1  -1  12      648.84      714.96     37.97 o
   0  -1  12      329.61      367.60     17.17 o
   1  -1  12       29.20       37.71     10.55 o
   2  -1  12      179.05      184.29     19.33 o
   3  -1  12       17.23       13.67     10.56 o
   4  -1  12        1.21       -2.14     16.15 o
   5  -1  12      231.43      196.43     26.96 o
   6  -1  12      195.16      194.97     30.07 o
   7  -1  12       64.96       66.80     24.99 o
   8  -1  12       82.35       79.77     24.10 o
   9  -1  12       39.63       51.82     26.13 o
  -6   0  12      367.10      397.60     40.33 o
  -5   0  12      417.65      403.56     38.64 o
  -4   0  12      238.30      245.27     28.83 o
  -3   0  12      132.79      145.08     25.60 o
  -2   0  12      282.89      255.59     17.70 o
  -1   0  12      113.16      112.75     13.36 o
   0   0  12      147.01      130.13     10.43 o
   1   0  12      273.33      278.31     19.14 o
   2   0  12      563.77      571.84     22.14 o
   3   0  12     1252.50     1185.64     32.13 o
   4   0  12      939.01      870.79     41.16 o
   5   0  12      684.76      625.71     38.56 o
   6   0  12      187.69      188.87     26.82 o
   7   0  12      105.34      120.73     24.01 o
   8   0  12      138.28      175.55     28.73 o
   9   0  12        8.38       -1.40     25.07 o
  -6   1  12       28.01       18.59     19.37 o
  -5   1  12       58.04       28.95     12.88 o
  -4   1  12       34.53       23.53     12.01 o
  -3   1  12      121.38      139.46     14.52 o
  -2   1  12      397.08      444.58     25.28 o
  -1   1  12      959.04      985.01     44.86 o
   0   1  12     1086.32     1077.25     31.80 o
   1   1  12      563.11      575.56     15.23 o
   2   1  12      552.28      548.86     15.66 o
   3   1  12        4.92        0.33      7.32 o
   4   1  12        4.91        4.53      8.74 o
   5   1  12        0.36       -0.09      9.18 o
   6   1  12       62.90       59.48     11.84 o
   7   1  12      322.09      328.99     21.07 o
   8   1  12      325.95      328.35     22.05 o
   9   1  12       51.77       57.94     24.91 o
  -7   2  12      117.40      137.23     28.79 o
  -6   2  12      298.14      327.14     34.45 o
  -5   2  12      218.06      238.19     20.49 o
  -4   2  12      749.79      762.17     28.33 o
  -3   2  12      745.58      768.45     27.22 o
  -2   2  12      130.92      140.71     13.83 o
  -1   2  12       48.34       42.35     10.20 o
   0   2  12      136.86       97.18     11.90 o
   1   2  12        1.29        7.32      5.95 o
   2   2  12      563.88      557.89     16.35 o
   3   2  12      667.89      653.74     18.25 o
   4   2  12      395.96      423.06     19.08 o
   5   2  12      907.00      844.94     26.80 o
   6   2  12     1090.71     1039.21     56.67 o
   7   2  12      352.65      367.36     22.28 o
   8   2  12       24.42       27.95     15.51 o
   9   2  12       47.79       43.52     16.66 o
  10   2  12       30.34       10.15     26.34 o
  -7   3  12       37.23       49.64     24.98 o
  -6   3  12      268.20      293.58     51.56 o
  -5   3  12       33.99       25.72     14.32 o
  -4   3  12        0.61        5.74     12.68 o
  -3   3  12      160.12      156.03     16.42 o
  -2   3  12      250.11      253.31     16.77 o
  -1   3  12      255.18      282.19     16.98 o
   0   3  12      553.14      547.78     21.06 o
   1   3  12      982.72      964.76     58.81 o
   2   3  12      871.12      835.21     19.48 o
   3   3  12      465.01      457.28     15.85 o
   4   3  12      425.06      386.27     32.44 o
   5   3  12      110.05       79.42     12.92 o
   6   3  12       17.55       18.10     11.17 o
   7   3  12        6.23       11.58     13.20 o
   8   3  12       97.15       95.91     17.52 o
   9   3  12      292.69      271.83     25.51 o
  10   3  12      348.97      323.28     36.87 o
  -7   4  12       31.73       21.11     27.94 o
  -6   4  12       44.08       43.14     17.73 o
  -5   4  12      157.27      189.87     21.00 o
  -4   4  12      453.18      465.74     24.32 o
  -3   4  12      448.28      483.77     41.27 o
  -2   4  12      935.34      904.46     29.09 o
  -1   4  12      417.05      423.90     20.17 o
   0   4  12       58.69       49.29     10.78 o
   1   4  12       30.70       13.18      9.96 o
   2   4  12       11.14       15.50     10.22 o
   3   4  12      129.71      135.05     13.63 o
   4   4  12      573.84      563.28     29.67 o
   5   4  12      721.99      688.36     25.83 o
   6   4  12      188.51      223.20     18.25 o
   7   4  12      461.15      414.25     24.49 o
   8   4  12      605.22      572.47     29.00 o
   9   4  12      105.92       84.66     18.03 o
  10   4  12        4.63        4.71     24.86 o
  -6   5  12       87.11       81.57     19.83 o
  -5   5  12       49.85       66.17     21.44 o
  -4   5  12      279.46      256.91     21.21 o
  -3   5  12       16.20        3.77     12.29 o
  -2   5  12        8.41        9.80     11.57 o
  -1   5  12      222.39      259.15     17.58 o
   0   5  12      694.60      709.00     24.59 o
   1   5  12      374.58      403.69     19.63 o
   2   5  12      329.90      353.82     18.86 o
   3   5  12      351.85      366.95     19.03 o
   4   5  12      650.50      664.10     46.37 o
   5   5  12      282.84      303.48     26.42 o
   6   5  12       41.46       23.08     17.41 o
   7   5  12      172.52      136.84     22.70 o
   8   5  12       10.37        7.33     19.75 o
   9   5  12       15.73        2.46     22.31 o
  10   5  12      106.83       87.71     28.71 o
  -6   6  12      114.32      140.74     29.07 o
  -5   6  12       90.75      105.96     18.76 o
  -4   6  12       94.95      105.25     23.50 o
  -3   6  12      206.01      212.10     19.15 o
  -2   6  12      374.68      385.83     29.77 o
  -1   6  12      567.27      509.30     22.87 o
   0   6  12      640.14      639.94     24.64 o
   1   6  12       44.56       33.76     11.15 o
   2   6  12       26.91       19.51     10.08 o
   3   6  12        1.40       -2.16     10.21 o
   4   6  12      276.99      286.54     18.08 o
   5   6  12      220.85      204.88     25.54 o
   6   6  12      311.36      317.22     30.98 o
   7   6  12      448.71      463.10     35.76 o
   8   6  12       83.07       79.63     21.97 o
   9   6  12      121.59      114.63     26.50 o
  10   6  12      124.90      134.18     27.68 o
  -5   7  12      133.55      132.33     21.33 o
  -4   7  12       39.58       37.05     16.47 o
  -3   7  12        3.30       -2.74     12.58 o
  -2   7  12      124.98      124.03     16.12 o
  -1   7  12       78.78       57.23     12.94 o
   0   7  12       61.66       57.96     16.98 o
   1   7  12      355.85      359.07     19.45 o
   2   7  12      713.15      740.30     25.78 o
   3   7  12      265.24      253.54     17.32 o
   4   7  12       97.76       99.47     13.51 o
   5   7  12       22.04       22.27     11.33 o
   6   7  12      345.72      268.65     29.32 o
   7   7  12       64.47       54.81     20.53 o
   8   7  12       16.47       22.97     21.66 o
   9   7  12      104.82       77.67     23.75 o
  -5   8  12      199.21      210.52     31.52 o
  -4   8  12      355.72      377.18     26.17 o
  -3   8  12       47.47       37.98     22.41 o
  -2   8  12      162.74      159.91     18.37 o
  -1   8  12      288.70      289.31     19.58 o
   0   8  12      118.71      108.52     14.69 o
   1   8  12      278.29      255.52     18.10 o
   2   8  12      240.47      241.07     17.39 o
   3   8  12        1.10        8.05     11.21 o
   4   8  12        6.73       12.40     10.68 o
   5   8  12       62.85       57.98     13.35 o
   6   8  12      282.56      292.88     19.93 o
   7   8  12      166.97      167.15     28.43 o
   8   8  12      185.93      205.89     31.34 o
   9   8  12      169.14      205.35     31.42 o
  -4   9  12       31.23       20.10     23.16 o
  -3   9  12      132.41      125.05     20.92 o
  -2   9  12        9.14        8.38     13.53 o
  -1   9  12       78.66       89.23     14.38 o
   0   9  12       23.46       25.72     11.50 o
   1   9  12       40.62       34.69     12.36 o
   2   9  12      247.23      251.54     17.63 o
   3   9  12      430.81      391.36     33.60 o
   4   9  12      326.12      370.38     33.77 o
   5   9  12       98.36      144.46     25.43 o
   6   9  12       26.39       26.61     19.20 o
   7   9  12       15.08       16.96     22.04 o
   8   9  12       63.51       40.17     24.21 o
  -3  10  12      558.79      649.41     45.10 o
  -2  10  12      505.76      562.66     41.54 o
  -1  10  12       15.40       33.41     22.71 o
   0  10  12      191.00      189.33     27.81 o
   1  10  12      199.25      229.04     29.83 o
   2  10  12        4.31        5.24     18.33 o
   3  10  12       44.06       46.66     20.82 o
   4  10  12       50.47       59.83     23.16 o
   5  10  12       14.57       -4.44     22.94 o
   6  10  12      111.13      109.03     28.69 o
   7  10  12      153.95      177.21     33.81 o
  -2  11  12        6.32        5.12     21.29 o
  -1  11  12       38.93       57.02     23.52 o
   0  11  12        0.20        9.66     20.36 o
   1  11  12      215.12      188.11     28.07 o
   2  11  12        1.91        9.67     19.56 o
   3  11  12       33.35       23.47     23.55 o
   4  11  12      351.71      288.58     33.35 o
   5  11  12      236.90      261.17     34.99 o
   6  11  12      121.13      115.14     29.52 o
   0  12  12      439.16      429.66     37.36 o
   1  12  12       28.70       21.45     24.43 o
   2  12  12       91.26      103.95     19.68 o
   3  12  12       35.38       43.91     26.77 o
   4  12  12        4.77       -4.93     22.75 o
   1  -7  13       73.61       74.65     26.38 o
   2  -7  13       14.91      -13.10     19.60 o
   3  -7  13       40.70       32.20     18.99 o
   4  -7  13        1.11      -14.43     29.09 o
  -3  -6  13       56.86       70.08     29.76 o
  -2  -6  13       68.93       80.65     25.33 o
  -1  -6  13        2.60       17.50     24.16 o
   0  -6  13        3.42      -20.50     22.33 o
   1  -6  13       91.25       79.92     22.48 o
   2  -6  13       90.86       98.28     17.01 o
   3  -6  13       92.63      112.58     17.85 o
   4  -6  13       54.39       62.47     17.50 o
   5  -6  13       94.70      119.23     20.58 o
  -4  -5  13       53.93       36.70     27.04 o
  -3  -5  13      193.95      190.01     29.69 o
  -2  -5  13      454.79      462.76     38.68 o
  -1  -5  13      115.06      130.39     23.94 o
   0  -5  13      160.18      157.25     26.42 o
   1  -5  13      459.32      412.21     33.69 o
   2  -5  13       82.90       70.48     14.64 o
   3  -5  13        8.45        7.72     14.64 o
   4  -5  13       21.91        8.69     15.24 o
   5  -5  13       79.59       48.39     27.09 o
   6  -5  13       43.29       59.94     25.69 o
  -5  -4  13      267.11      271.43     24.60 o
  -4  -4  13      468.81      482.95     40.51 o
  -3  -4  13       47.08       45.04     23.60 o
  -2  -4  13       37.93       45.39     21.07 o
  -1  -4  13       25.89       27.28     21.03 o
   0  -4  13        4.30        9.19     18.68 o
   1  -4  13       60.81       47.80     20.58 o
   2  -4  13       26.57       22.84     13.15 o
   3  -4  13      204.28      210.17     19.49 o
   4  -4  13      222.17      231.58     20.49 o
   5  -4  13      106.75      108.42     25.29 o
   6  -4  13       52.83       37.04     26.45 o
   7  -4  13       39.23       30.94     24.32 o
  -5  -3  13        6.68      -17.85     27.79 o
  -4  -3  13        0.52       11.13     22.01 o
  -3  -3  13       70.34       60.60     21.59 o
  -2  -3  13      271.46      315.90     33.13 o
  -1  -3  13      253.23      264.84     30.10 o
   0  -3  13      649.01      620.63     39.44 o
   1  -3  13      305.44      283.52     19.27 o
   2  -3  13      146.06      168.68     17.06 o
   3  -3  13      347.57      326.82     26.97 o
   4  -3  13       33.87       26.61     19.34 o
   5  -3  13        0.35       -3.19     18.19 o
   6  -3  13       45.70       32.21     23.89 o
   7  -3  13      184.25      217.96     34.28 o
  -5  -2  13      131.56      154.27     29.71 o
  -4  -2  13      167.30      209.96     30.26 o
  -3  -2  13      352.78      452.09     38.26 o
  -2  -2  13      715.45      698.19     41.60 o
  -1  -2  13       46.65       27.86     21.25 o
   0  -2  13       30.40       21.26     19.61 o
   1  -2  13        7.12        6.57     11.09 o
   2  -2  13       52.42       56.58     12.45 o
   3  -2  13       96.09       99.19     15.13 o
   4  -2  13       95.93       83.45     20.82 o
   5  -2  13      341.93      324.64     34.15 o
   6  -2  13      154.22      137.58     29.22 o
   7  -2  13       48.42       41.17     21.95 o
   8  -2  13       50.70       51.83     26.20 o
  -5  -1  13       56.70       41.87     24.09 o
  -4  -1  13       73.89       96.52     26.35 o
  -3  -1  13       36.93       26.54     23.09 o
  -2  -1  13       49.46       53.18     20.69 o
  -1  -1  13      291.88      323.83     32.43 o
   0  -1  13      584.56      636.84     38.50 o
   1  -1  13      258.89      238.47     16.26 o
   2  -1  13      716.01      723.22     26.51 o
   3  -1  13      322.21      308.15     20.07 o
   4  -1  13       48.19       61.43     19.12 o
   5  -1  13      140.25      131.39     24.75 o
   6  -1  13        0.17       -2.04     21.76 o
   7  -1  13        7.96        8.30     22.51 o
   8  -1  13       88.19      124.27     30.99 o
  -5   0  13      177.66      148.52     31.65 o
  -4   0  13       52.11       59.23     25.66 o
  -3   0  13      156.47      174.82     26.74 o
  -2   0  13      195.35      183.46     27.51 o
  -1   0  13      529.44      527.47     36.26 o
   0   0  13      770.19      829.25     41.63 o
   1   0  13        6.62       -0.87      9.05 o
   2   0  13        8.42        2.17     10.09 o
   3   0  13       77.43       83.36     14.24 o
   4   0  13      269.36      259.40     26.52 o
   5   0  13      155.71      154.93     25.46 o
   6   0  13      152.74      134.03     25.26 o
   7   0  13      198.39      164.44     29.70 o
   8   0  13       60.55       70.85     25.72 o
   9   0  13       14.76       17.51     27.25 o
  -5   1  13      118.36      108.23     27.36 o
  -4   1  13        3.80       -5.90     19.79 o
  -3   1  13       70.64       66.03     23.41 o
  -2   1  13       16.23       11.78     20.46 o
  -1   1  13      418.64      426.60     34.00 o
   0   1  13      280.42      258.62     26.60 o
   1   1  13      458.99      423.30     32.63 o
   2   1  13      683.38      690.20     24.69 o
   3   1  13      354.20      354.69     20.31 o
   4   1  13      427.67      424.18     31.18 o
   5   1  13       55.06       41.68     19.75 o
   6   1  13        7.52        0.96     21.13 o
   7   1  13       29.80       28.10     22.66 o
   8   1  13       51.25       35.64     23.30 o
   9   1  13       33.71       22.13     23.21 o
  -6   2  13      129.44       95.02     25.10 o
  -5   2  13      118.54      106.24     16.84 o
  -4   2  13       30.93       43.92     14.31 o
  -3   2  13      473.62      504.54     23.57 o
  -2   2  13      235.40      249.31     17.58 o
  -1   2  13       77.44       77.49     11.76 o
   0   2  13      148.60      144.85     12.86 o
   1   2  13      677.65      667.22     22.63 o
   2   2  13      378.61      380.89     14.28 o
   3   2  13      249.02      227.68     12.90 o
   4   2  13        0.95       -1.25      8.16 o
   5   2  13      130.90      125.49     13.98 o
   6   2  13      513.02      495.20     23.48 o
   7   2  13      268.57      240.30     20.13 o
   8   2  13       83.77      105.80     17.72 o
   9   2  13       21.62       10.19     23.16 o
  -7   3  13      105.26       57.70     32.24 o
  -6   3  13      135.37      167.18     27.56 o
  -5   3  13       19.65       12.36     15.32 o
  -4   3  13      174.55      173.10     19.23 o
  -3   3  13       34.28       28.83     13.28 o
  -2   3  13       71.84       43.39     12.28 o
  -1   3  13       12.11       12.65     10.89 o
   0   3  13       35.90       39.28     10.68 o
   1   3  13      889.53      847.23     62.55 o
   2   3  13      585.17      518.23     21.45 o
   3   3  13      488.21      492.83     17.25 o
   4   3  13      606.65      615.32     19.77 o
   5   3  13      317.83      325.19     19.35 o
   6   3  13       70.43       64.41     13.38 o
   7   3  13        2.71       -3.18     13.47 o
   8   3  13        0.23        1.82     14.62 o
   9   3  13        2.04       -2.88     16.33 o
  10   3  13      139.77      122.65     29.48 o
  -6   4  13       11.98        4.18     25.29 o
  -5   4  13       69.97       88.93     17.66 o
  -4   4  13      236.58      241.04     22.10 o
  -3   4  13      514.76      502.99     59.21 o
  -2   4  13      219.29      245.42     18.62 o
  -1   4  13      628.23      639.73     25.20 o
   0   4  13      305.40      292.62     17.87 o
   1   4  13       24.58       22.54     10.63 o
   2   4  13      162.73      147.33     19.00 o
   3   4  13      283.63      277.26     17.24 o
   4   4  13       35.58       27.30      9.28 o
   5   4  13      358.98      340.66     20.43 o
   6   4  13       22.82       27.40     12.55 o
   7   4  13      185.84      167.43     19.01 o
   8   4  13      493.70      486.37     33.05 o
   9   4  13      234.26      236.64     23.74 o
  10   4  13       22.50       50.34     28.51 o
  -6   5  13      124.61      107.71     28.31 o
  -5   5  13      158.87      208.02     22.26 o
  -4   5  13      292.63      332.85     23.41 o
  -3   5  13       19.64        8.38     13.21 o
  -2   5  13       26.01       23.92     13.08 o
  -1   5  13        4.20       -6.39     11.86 o
   0   5  13      132.78      115.82     14.60 o
   1   5  13      100.52      111.66     13.60 o
   2   5  13      219.24      233.35     20.96 o
   3   5  13      795.64      775.74     26.64 o
   4   5  13      636.76      658.30     36.18 o
   5   5  13      495.23      524.07     26.55 o
   6   5  13      406.89      414.98     32.91 o
   7   5  13       72.61       61.77     20.50 o
   8   5  13        0.92      -17.98     21.08 o
   9   5  13        5.01       -2.76     22.67 o
  10   5  13       12.66       68.20     31.88 o
  -5   6  13        1.73       -1.31     16.72 o
  -4   6  13      119.87      125.54     18.52 o
  -3   6  13      137.18      138.03     17.77 o
  -2   6  13      364.83      404.07     34.83 o
  -1   6  13     1034.94     1088.73     33.30 o
   0   6  13      428.97      438.40     22.35 o
   1   6  13      553.00      546.91     24.04 o
   2   6  13      161.96      162.47     16.54 o
   3   6  13       11.63        7.02     10.85 o
   4   6  13      160.20      129.54     15.24 o
   5   6  13        2.85        6.32     11.89 o
   6   6  13        6.71        1.28     18.18 o
   7   6  13      198.17      220.89     28.99 o
   8   6  13       74.69       82.41     26.57 o
   9   6  13      191.14      198.52     30.40 o
  -5   7  13      541.96      640.32     40.36 o
  -4   7  13      201.56      151.62     20.35 o
  -3   7  13       99.71      103.73     16.79 o
  -2   7  13      272.66      260.41     20.47 o
  -1   7  13        6.40       11.23     11.79 o
   0   7  13       15.66       17.25     12.58 o
   1   7  13        1.11       -2.45     11.84 o
   2   7  13      258.53      253.20     32.44 o
   3   7  13      342.34      342.47     20.48 o
   4   7  13      241.87      268.65     19.35 o
   5   7  13      501.22      490.33     24.14 o
   6   7  13      389.73      388.67     22.72 o
   7   7  13      348.02      286.39     31.08 o
   8   7  13      182.46      202.25     29.64 o
   9   7  13        0.91      -25.04     25.04 o
  -4   8  13      150.42      164.31     20.70 o
  -3   8  13        8.39       -4.24     14.64 o
  -2   8  13      153.69      159.75     18.73 o
  -1   8  13      211.08      207.13     25.23 o
   0   8  13      624.23      623.14     26.38 o
   1   8  13      913.74      961.90     38.40 o
   2   8  13      356.94      348.22     22.92 o
   3   8  13      414.42      408.44     22.66 o
   4   8  13       42.99       50.66     13.95 o
   5   8  13        0.58       -0.83     12.06 o
   6   8  13       77.04       54.29     14.11 o
   7   8  13       30.46       35.56     23.62 o
   8   8  13       27.81       16.38     24.12 o
  -3   9  13      661.20      734.80     32.32 o
  -2   9  13      242.37      244.84     22.09 o
  -1   9  13        7.05        8.80     13.60 o
   0   9  13       90.56       81.35     13.90 o
   1   9  13        0.30       -3.79     12.55 o
   2   9  13       57.71       46.19     12.93 o
   3   9  13       37.07        7.66     17.51 o
   4   9  13      402.46      376.07     33.39 o
   5   9  13      228.38      226.68     29.51 o
   6   9  13      148.18      161.77     28.91 o
   7   9  13      319.78      288.87     34.40 o
  -2  10  13       46.90       58.12     23.61 o
  -1  10  13       45.39       31.46     21.92 o
   0  10  13      104.90      106.68     25.17 o
   1  10  13      268.79      291.82     32.20 o
   2  10  13      629.37      630.14     41.24 o
   3  10  13      425.70      399.54     37.24 o
   4  10  13      203.45      235.74     29.41 o
   5  10  13      210.25      277.91     34.25 o
   6  10  13        1.59       -4.77     25.21 o
   0  11  13       83.88       74.00     25.99 o
   1  11  13       16.08        7.46     21.93 o
   2  11  13        6.27       15.09     22.96 o
   3  11  13       28.56       20.40     20.85 o
   4  11  13       85.66       63.78     29.72 o
   5  11  13       80.53       88.47     24.94 o
  -1  -6  14       65.61       81.51     30.30 o
   0  -6  14       27.90       12.15     28.25 o
   1  -6  14        9.72       32.60     27.47 o
   2  -6  14       35.38       30.92     25.67 o
   3  -6  14      124.86      147.74     20.41 o
   4  -6  14      150.38      155.18     30.30 o
  -3  -5  14        3.19      -16.84     28.48 o
  -2  -5  14        5.95       15.31     26.18 o
  -1  -5  14       69.02       74.41     25.65 o
   0  -5  14        1.76      -14.93     24.99 o
   1  -5  14      280.82      308.41     33.06 o
   2  -5  14      203.26      227.94     29.71 o
   3  -5  14       21.39       32.33     17.66 o
   4  -5  14        3.04        3.20     17.78 o
   5  -5  14        1.84        8.76     30.20 o
  -3  -4  14       72.37       81.90     27.75 o
  -2  -4  14        7.03       19.98     24.61 o
  -1  -4  14       22.32       20.06     23.19 o
   0  -4  14       55.23       38.84     23.15 o
   1  -4  14       39.33       27.31     21.99 o
   2  -4  14        0.21       22.17     21.01 o
   3  -4  14       61.30       55.08     16.67 o
   4  -4  14      136.90      133.21     19.28 o
   5  -4  14      299.09      346.30     26.26 o
   6  -4  14      153.82      176.38     32.06 o
  -4  -3  14      132.05      143.86     28.57 o
  -3  -3  14       13.52       17.24     21.55 o
  -2  -3  14        1.43       11.14     21.99 o
  -1  -3  14       23.32       34.43     23.26 o
   0  -3  14       57.36       67.51     24.20 o
   1  -3  14      253.68      283.96     32.40 o
   2  -3  14       61.42       63.20     24.04 o
   3  -3  14      373.61      383.70     23.95 o
   4  -3  14      175.05      179.08     19.81 o
   5  -3  14       15.61       20.08     23.87 o
   6  -3  14        0.53        7.87     26.49 o
   7  -3  14       21.91      -10.61     28.87 o
  -4  -2  14      143.76      141.05     30.68 o
  -3  -2  14      136.43      162.25     31.41 o
  -2  -2  14      258.69      285.61     33.93 o
  -1  -2  14      210.01      209.10     27.85 o
   0  -2  14       49.33       67.99     21.68 o
   1  -2  14        4.37        7.41     19.61 o
   2  -2  14        2.93       -8.00     19.25 o
   3  -2  14        8.66        8.43     14.31 o
   4  -2  14       10.87       21.31     14.91 o
   5  -2  14      190.76      152.42     28.43 o
   6  -2  14      349.41      370.28     37.01 o
   7  -2  14      291.09      361.69     39.09 o
  -4  -1  14       35.72       52.30     27.26 o
  -3  -1  14      173.39      183.53     30.93 o
  -2  -1  14      131.69      147.85     28.21 o
  -1  -1  14        1.00       -0.26     18.64 o
   0  -1  14       41.05       58.30     21.26 o
   1  -1  14      175.36      200.78     27.91 o
   2  -1  14      150.51      134.49     24.57 o
   3  -1  14      517.20      534.23     26.11 o
   4  -1  14      211.45      213.40     19.63 o
   5  -1  14      257.22      297.86     31.68 o
   6  -1  14      111.71       99.09     25.67 o
   7  -1  14        9.79        6.84     24.37 o
   8  -1  14        5.50       25.75     24.37 o
  -4   0  14       38.65       41.42     25.37 o
  -3   0  14       59.05       83.84     25.56 o
  -2   0  14      273.92      273.64     32.98 o
  -1   0  14      246.99      265.78     31.60 o
   0   0  14      495.44      526.02     36.60 o
   1   0  14      382.60      368.80     32.48 o
   2   0  14       18.02       13.57     17.65 o
   3   0  14        2.44        0.03     12.52 o
   4   0  14        2.95        0.20     14.14 o
   5   0  14       14.04        0.90     18.65 o
   6   0  14       47.04       43.72     22.86 o
   7   0  14      254.57      270.83     32.13 o
   8   0  14      407.79      397.29     41.86 o
  -4   1  14      184.02      156.51     33.53 o
  -3   1  14      107.97      100.89     29.81 o
  -2   1  14      157.35      161.12     28.40 o
  -1   1  14      184.90      199.89     27.35 o
   0   1  14        4.21        6.27     20.01 o
   1   1  14       48.42       66.03     21.22 o
   2   1  14       63.81       88.43     23.05 o
   3   1  14      426.23      471.48     23.22 o
   4   1  14      321.98      321.06     21.57 o
   5   1  14      535.48      486.42     36.33 o
   6   1  14      136.62      142.73     27.07 o
   7   1  14      152.35      153.22     27.59 o
   8   1  14       78.60       77.69     30.24 o
  -5   2  14        9.47       -2.45     25.46 o
  -4   2  14      208.37      227.64     35.38 o
  -3   2  14       41.06       30.02     25.51 o
  -2   2  14      224.61      248.96     31.59 o
  -1   2  14      137.74      137.09     25.03 o
   0   2  14      279.06      242.64     27.98 o
   1   2  14      227.24      182.98     28.04 o
   2   2  14      801.93      880.22     44.93 o
   3   2  14      331.17      341.96     20.45 o
   4   2  14       36.90       19.10     13.26 o
   5   2  14        0.09      -11.40     19.14 o
   6   2  14        9.23      -19.91     19.91 o
   7   2  14      151.03      150.21     30.15 o
   8   2  14       83.78       57.12     30.07 o
  -5   3  14      131.09      175.85     36.80 o
  -4   3  14      292.96      292.43     22.10 o
  -3   3  14      626.73      629.19     27.74 o
  -2   3  14      139.86      150.85     19.28 o
  -1   3  14       47.95       37.57     11.67 o
   0   3  14      269.48      281.39     17.73 o
   1   3  14       53.40       63.02     11.62 o
   2   3  14       64.09       46.93     11.72 o
   3   3  14      128.62      134.15     11.41 o
   4   3  14       93.92      117.53     11.92 o
   5   3  14      522.77      578.33     24.55 o
   6   3  14      400.79      367.70     25.37 o
   7   3  14      261.53      264.39     21.11 o
   8   3  14       23.40       31.21     22.59 o
  -6   4  14        8.24      -10.33     33.14 o
  -5   4  14       54.67       61.94     24.08 o
  -4   4  14        5.65        4.61     15.59 o
  -3   4  14        0.58       -5.16     13.53 o
  -2   4  14       81.76       84.95     14.58 o
  -1   4  14      200.96      189.61     17.48 o
   0   4  14      318.69      353.91     20.65 o
   1   4  14      171.52      151.39     14.67 o
   2   4  14      246.97      219.66     16.83 o
   3   4  14      109.36       89.54     13.71 o
   4   4  14      645.44      653.44     26.06 o
   5   4  14      105.93      110.07     12.61 o
   6   4  14      130.15      123.02     16.61 o
   7   4  14        0.83        2.67     14.61 o
   8   4  14       41.48       37.20     17.63 o
   9   4  14      249.32      244.92     31.93 o
  -5   5  14      172.45      181.39     29.63 o
  -4   5  14      135.65      152.03     20.00 o
  -3   5  14      380.46      441.17     25.71 o
  -2   5  14      310.41      293.02     20.63 o
  -1   5  14      500.48      510.92     24.87 o
   0   5  14       77.23       76.82     14.26 o
   1   5  14       12.17       12.84     12.89 o
   2   5  14      117.11      127.76     15.66 o
   3   5  14        4.06        9.26     11.95 o
   4   5  14       98.10       88.77     14.71 o
   5   5  14      259.72      267.30     19.96 o
   6   5  14      171.03      204.58     26.72 o
   7   5  14      351.93      357.81     32.86 o
   8   5  14      252.20      302.79     32.43 o
   9   5  14       68.74       76.18     29.14 o
  -5   6  14        3.70       -6.93     28.42 o
  -4   6  14        1.56        3.11     16.11 o
  -3   6  14        0.36       -5.37     15.24 o
  -2   6  14       83.75      101.13     16.30 o
  -1   6  14       21.10       19.73     12.15 o
   0   6  14        4.11       -0.03     12.59 o
   1   6  14      361.30      332.81     21.03 o
   2   6  14      242.11      224.66     15.24 o
   3   6  14      145.65      129.37     16.55 o
   4   6  14      160.87      156.02     17.15 o
   5   6  14       22.04        6.82     12.75 o
   6   6  14      215.77      231.37     37.19 o
   7   6  14       10.29        2.96     20.91 o
   8   6  14       93.77      101.67     25.00 o
   9   6  14        2.19       16.06     30.76 o
  -4   7  14       16.60       10.70     18.08 o
  -3   7  14      355.36      380.70     26.05 o
  -2   7  14      263.66      277.52     38.57 o
  -1   7  14      489.44      466.47     25.05 o
   0   7  14      316.32      314.11     21.42 o
   1   7  14      232.07      232.81     19.19 o
   2   7  14        9.80       11.25     12.87 o
   3   7  14        1.87        0.94     12.22 o
   4   7  14        7.51        3.88     12.16 o
   5   7  14       41.83       28.93     13.93 o
   6   7  14       83.98       77.27     16.09 o
   7   7  14      369.01      398.05     36.41 o
   8   7  14      165.28      143.34     28.91 o
  -4   8  14      217.24      208.25     34.45 o
  -3   8  14       24.72       26.51     17.51 o
  -2   8  14        0.99        0.98     14.53 o
  -1   8  14       39.70       40.92     13.86 o
   0   8  14      267.94      303.81     21.09 o
   1   8  14      134.18      127.96     16.66 o
   2   8  14       51.19       30.29     13.62 o
   3   8  14      283.83      265.69     47.98 o
   4   8  14      247.34      256.42     19.44 o
   5   8  14       75.71       77.19     15.61 o
   6   8  14       27.79       21.32     15.44 o
   7   8  14        0.85        2.10     24.53 o
   8   8  14       36.50        7.16     27.87 o
  -3   9  14        2.75        4.75     28.65 o
  -2   9  14       79.60       75.24     17.82 o
  -1   9  14      626.25      701.65     30.92 o
   0   9  14      176.98      218.43     19.50 o
   1   9  14      366.37      351.02     22.37 o
   2   9  14      351.46      353.81     22.78 o
   3   9  14       54.37       61.34     19.88 o
   4   9  14       17.81       15.20     23.02 o
   5   9  14       35.26       23.96     23.78 o
   6   9  14        1.76      -25.40     25.40 o
   7   9  14       44.07       24.21     27.72 o
  -1  10  14       56.38       64.42     21.80 o
   0  10  14       10.97       10.32     20.24 o
   1  10  14       87.12       84.64     22.85 o
   2  10  14      448.25      445.77     36.00 o
   3  10  14      262.21      291.96     33.74 o
   4  10  14       26.90        5.22     24.45 o
   5  10  14      151.65      170.24     30.51 o
   2  11  14       61.83       76.79     19.06 o
   3  11  14      241.80      247.26     35.31 o
   0  -5  15       17.13       39.19     28.29 o
   1  -5  15        1.10       15.53     28.62 o
   2  -5  15      121.71      156.17     26.26 o
  -1  -4  15       24.81       37.41     26.97 o
   0  -4  15       57.73       51.93     27.11 o
   1  -4  15      342.49      378.13     36.08 o
   2  -4  15      108.11      125.76     30.67 o
   3  -4  15       47.10       33.26     27.44 o
   4  -4  15       10.44       12.73     18.15 o
   5  -4  15        1.57      -16.37     32.38 o
  -2  -3  15       46.62       63.46     26.00 o
  -1  -3  15        5.56       21.79     25.29 o
   0  -3  15       47.26       18.22     24.80 o
   1  -3  15       11.57       22.58     20.63 o
   2  -3  15        1.10       15.76     24.53 o
   3  -3  15       14.79        1.27     25.04 o
   4  -3  15      209.17      213.61     20.82 o
   5  -3  15      232.60      274.97     25.94 o
   6  -3  15       37.23       25.35     28.65 o
  -2  -2  15       44.53       39.73     24.42 o
  -1  -2  15       13.88        8.26     22.37 o
   0  -2  15        4.16       -1.18     19.90 o
   1  -2  15      108.74       91.99     26.13 o
   2  -2  15       17.59       21.80     20.96 o
   3  -2  15      181.04      202.08     32.18 o
   4  -2  15      155.32      153.41     19.72 o
   5  -2  15        9.82       26.94     17.80 o
   6  -2  15       10.64        0.97     27.90 o
  -3  -1  15        2.74        1.63     26.72 o
  -2  -1  15       43.00       40.38     25.75 o
  -1  -1  15      109.47      120.74     28.10 o
   0  -1  15       14.97        8.80     20.48 o
   1  -1  15       12.57       11.48     19.39 o
   2  -1  15       24.10       13.65     23.82 o
   3  -1  15        0.88       20.28     22.27 o
   4  -1  15       61.33       46.61     15.96 o
   5  -1  15       89.49       85.60     17.61 o
   6  -1  15      175.01      182.75     28.20 o
   7  -1  15      145.95      185.90     33.55 o
  -3   0  15       12.63       24.89     25.69 o
  -2   0  15        0.03       -4.46     21.95 o
  -1   0  15       90.94      114.27     25.02 o
   0   0  15      232.66      242.97     28.58 o
   1   0  15       91.85       81.07     24.49 o
   2   0  15       20.23       17.50     22.16 o
   3   0  15      140.71      142.94     29.09 o
   4   0  15        9.47       13.13     14.94 o
   5   0  15       61.08       36.13     15.13 o
   6   0  15      128.17      115.42     27.27 o
   7   0  15        9.88        6.14     25.79 o
  -3   1  15       64.84       54.09     25.53 o
  -2   1  15       25.14       40.93     26.48 o
  -1   1  15        7.26       12.37     23.01 o
   0   1  15       44.47       34.52     22.44 o
   1   1  15       39.50       53.28     22.47 o
   2   1  15        0.28       10.68     19.57 o
   3   1  15       25.52       50.07     20.89 o
   4   1  15        1.48       -1.22     13.96 o
   5   1  15       21.07       16.58     15.57 o
   6   1  15      127.23      126.13     27.27 o
   7   1  15      129.13      127.81     29.26 o
   8   1  15      126.60      121.50     30.98 o
  -3   2  15       22.21       52.95     27.83 o
  -2   2  15        2.43       -8.61     23.57 o
  -1   2  15       29.00        1.61     24.72 o
   0   2  15        9.21        1.64     23.73 o
   1   2  15      210.63      211.35     28.51 o
   2   2  15      537.45      628.84     39.72 o
   3   2  15      255.87      231.26     30.71 o
   4   2  15       25.42       32.39     14.08 o
   5   2  15       48.02       36.53     14.77 o
   6   2  15       45.08       38.96     20.69 o
   7   2  15       12.96       -6.44     22.10 o
   8   2  15       24.39       38.47     25.75 o
  -3   3  15       98.66       67.20     28.26 o
  -2   3  15      212.50      232.61     32.32 o
  -1   3  15      112.28      112.04     25.40 o
   0   3  15       40.16       29.45     20.28 o
   1   3  15        8.43       17.00     19.16 o
   2   3  15       11.36      -11.03     21.82 o
   3   3  15        0.72       -3.80     19.51 o
   4   3  15        0.46       13.19     13.12 o
   5   3  15       32.90       22.24     14.16 o
   6   3  15       38.76       22.50     20.62 o
   7   3  15       41.84       37.70     23.98 o
   8   3  15      120.92      140.40     28.60 o
  -3   4  15      556.35      631.93     37.34 o
  -2   4  15       63.24       82.55     17.85 o
  -1   4  15        5.77       12.40     13.05 o
   0   4  15       53.35       44.49     12.76 o
   1   4  15       96.62       98.07     13.35 o
   2   4  15       17.43        4.85     11.64 o
   3   4  15      431.06      435.92     33.71 o
   4   4  15      592.20      638.03     29.63 o
   5   4  15      269.83      235.89     19.66 o
   6   4  15       16.75       11.77     11.84 o
   7   4  15        2.34        7.58     24.64 o
   8   4  15       78.05       61.62     29.24 o
  -4   5  15        1.85        7.61     26.31 o
  -3   5  15        4.26       11.03     16.25 o
  -2   5  15        2.26       -2.97     15.05 o
  -1   5  15       65.66       58.43     14.54 o
   0   5  15      237.47      243.34     19.60 o
   1   5  15      173.20      185.98     17.14 o
   2   5  15       22.52       20.13     12.83 o
   3   5  15        4.76        2.35     12.76 o
   4   5  15        5.06       16.36     13.22 o
   5   5  15        5.42        9.85     18.01 o
   6   5  15        6.27       -6.32     14.80 o
   7   5  15       69.43       89.26     23.04 o
   8   5  15       21.50       16.23     28.06 o
  -4   6  15       93.14      105.80     28.27 o
  -3   6  15       99.30      109.99     18.64 o
  -2   6  15      165.04      158.64     20.75 o
  -1   6  15      430.86      497.11     28.28 o
   0   6  15       37.20       32.37     14.48 o
   1   6  15       22.84       17.18     12.77 o
   2   6  15      163.41      167.94     17.21 o
   3   6  15       50.77       42.72     14.51 o
   4   6  15       30.32       24.34     13.40 o
   5   6  15      576.18      570.03     27.03 o
   6   6  15      315.60      316.53     23.94 o
   7   6  15      128.90      134.67     19.38 o
   8   6  15       11.07       28.11     29.34 o
  -3   7  15       27.56       13.41     19.23 o
  -2   7  15        3.11        1.41     16.40 o
  -1   7  15       66.80       67.55     19.97 o
   0   7  15       10.94        3.94     13.33 o
   1   7  15       22.10       21.09     13.01 o
   2   7  15      192.18      189.41     18.25 o
   3   7  15       94.14       93.72     16.51 o
   4   7  15        1.85        4.83     13.70 o
   5   7  15       56.86       47.62     14.74 o
   6   7  15       43.26       40.21     15.57 o
   7   7  15        2.49        5.65     17.28 o
   8   7  15       30.06       29.43     27.83 o
  -3   8  15       41.71       33.82     29.03 o
  -2   8  15       28.73       24.94     18.57 o
  -1   8  15       86.45       88.18     18.25 o
   0   8  15       57.78       62.39     16.03 o
   1   8  15      116.40      140.43     17.50 o
   2   8  15        5.19        1.54     11.16 o
   3   8  15       95.76      100.20     22.50 o
   4   8  15      187.14      210.81     30.51 o
   5   8  15       34.06       32.19     16.17 o
   6   8  15       29.88       19.89     17.55 o
   7   8  15      364.10      352.21     37.54 o
  -2   9  15        0.29       20.64     31.38 o
  -1   9  15      124.85      114.45     19.07 o
   0   9  15       57.54       58.58     19.66 o
   1   9  15       85.42       88.40     17.34 o
   2   9  15        9.59       18.97     16.04 o
   3   9  15       25.23       28.73     21.84 o
   4   9  15       76.89       78.41     24.70 o
   5   9  15        0.75        4.27     25.96 o
   6   9  15        1.31       19.50     25.77 o
   1  10  15       68.35       43.47     24.77 o
   2  10  15        0.14        7.72     22.19 o
   3  10  15        0.48        5.35     24.92 o
   4  10  15        3.97       -9.64     26.96 o
   0  -2  16       10.19      -15.80     23.42 o
   1  -2  16        2.73       26.15     25.09 o
   2  -2  16       27.58       42.51     26.31 o
   3  -2  16      521.76      545.19     43.62 o
   5  -2  16        7.11       -2.56     29.69 o
   6  -2  16       87.08      112.27     33.26 o
  -1  -1  16      291.61      274.37     36.83 o
   0  -1  16        6.80        5.05     23.42 o
   1  -1  16      119.91      121.09     30.88 o
   2  -1  16        1.48       -8.38     23.46 o
   3  -1  16       42.93       74.65     28.86 o
   4  -1  16        0.23       -5.59     24.36 o
   5  -1  16       20.56       -3.42     29.28 o
   6  -1  16       53.73       30.22     30.19 o
  -1   0  16       15.08       19.04     27.07 o
   0   0  16       47.89       27.90     21.84 o
   1   0  16        3.00        0.63     24.18 o
   2   0  16        1.58       -4.94     24.48 o
   3   0  16        1.81       -7.48     22.47 o
   4   0  16       55.43       81.66     26.56 o
   5   0  16      524.89      581.80     30.72 o
   6   0  16      185.92      185.87     28.35 o
   7   0  16        7.58        5.11     30.14 o
  -2   1  16        1.08       -8.73     24.91 o
  -1   1  16       27.90       29.47     20.99 o
   0   1  16      421.08      515.67     43.35 o
   1   1  16      299.70      238.54     30.40 o
   2   1  16        3.90       -6.81     23.53 o
   3   1  16       52.56       61.82     24.23 o
   4   1  16       21.94        9.37     20.32 o
   5   1  16      183.92      219.19     26.60 o
   6   1  16       32.78       26.59     26.19 o
   7   1  16        6.92        5.47     31.10 o
  -2   2  16       35.72       14.10     26.32 o
  -1   2  16       15.49       14.75     22.22 o
   0   2  16       28.49       33.84     24.03 o
   1   2  16        0.89        0.71     22.40 o
   2   2  16       22.71       23.60     23.53 o
   3   2  16       58.77       57.21     26.81 o
   4   2  16       10.10       13.62     24.59 o
   5   2  16       27.91       31.01     16.71 o
   6   2  16       43.73       30.46     36.19 o
   7   2  16      437.50      456.85     41.90 o
  -2   3  16      441.57      496.22     42.79 o
  -1   3  16       58.58       49.00     25.67 o
   0   3  16        6.37        2.41     23.74 o
   1   3  16      115.21      144.44     24.70 o
   2   3  16      423.64      485.85     38.60 o
   3   3  16      201.01      211.97     31.20 o
   4   3  16       52.71       50.48     24.68 o
   5   3  16        8.96        4.95     15.97 o
   6   3  16       76.61       73.63     18.57 o
   7   3  16      494.78      507.78     43.02 o
  -2   4  16      107.20      119.57     31.15 o
  -1   4  16       20.39       28.53     22.20 o
   0   4  16       14.74       17.52     21.68 o
   1   4  16        2.21        4.96     20.76 o
   2   4  16      145.44      136.39     28.74 o
   3   4  16       28.67       22.80     18.22 o
   4   4  16        3.43       -2.94     19.81 o
   5   4  16      221.25      209.54     32.35 o
   6   4  16       10.19       24.26     25.34 o
  -2   5  16       50.59       61.42     28.64 o
  -1   5  16       48.52       48.05     15.84 o
   0   5  16      580.57      569.14     27.61 o
   1   5  16      143.76      160.09     18.02 o
   2   5  16       84.45       71.73     15.31 o
   3   5  16      135.74      111.93     15.99 o
   4   5  16      197.99      210.36     19.19 o
   5   5  16      117.86      105.44     28.11 o
   6   5  16      103.82       96.89     26.51 o
   7   5  16        4.65      -27.56     27.56 o
  -3   6  16      123.74      110.83     28.07 o
  -2   6  16       42.80       54.33     17.90 o
  -1   6  16      214.08      223.29     38.82 o
   0   6  16      271.89      318.08     23.43 o
   1   6  16        5.88        6.97     14.81 o
   2   6  16        3.66        5.45     14.11 o
   3   6  16       42.35       49.36     15.88 o
   4   6  16      166.87      162.99     19.29 o
   5   6  16       92.87      115.97     17.97 o
   6   6  16       93.92       94.15     18.83 o
   7   6  16      190.66      184.04     22.64 o
  -2   7  16        9.08       20.87     19.70 o
  -1   7  16       12.00       25.21     17.88 o
   0   7  16        3.51        2.08     16.44 o
   1   7  16      125.46      116.62     18.30 o
   2   7  16      468.42      488.97     39.62 o
   3   7  16      234.86      248.39     21.05 o
   4   7  16      165.41      186.71     19.98 o
   5   7  16       62.99       68.14     20.56 o
   6   7  16       44.54       58.70     18.27 o
   7   7  16       51.90       47.40     23.24 o
  -1   8  16      153.72      142.39     20.22 o
   0   8  16       53.31       48.12     17.56 o
   1   8  16      246.20      276.85     24.68 o
   2   8  16      228.38      256.73     22.55 o
   3   8  16        0.41       -4.23     15.54 o
   4   8  16       23.57       34.62     16.77 o
   5   8  16      105.46       79.42     20.34 o
   6   8  16      128.22      168.80     31.37 o
   1   9  16        0.28        3.19     26.86 o
   2   9  16        1.10      -12.79     26.74 o
   3   9  16      125.80      106.16     27.23 o
   4   9  16      349.29      323.72     34.74 o
   2   1  17      121.56      169.74     31.55 o
   1   2  17      310.58      344.47     36.53 o
   2   2  17      206.73      225.94     31.79 o
   3   2  17       35.51       18.52     22.39 o
   4   2  17        2.91       -5.16     25.78 o
   0   3  17       64.35       56.32     26.98 o
   1   3  17       12.98        6.02     23.50 o
   2   3  17       62.72       60.01     23.58 o
   3   3  17      347.28      333.56     35.39 o
   4   3  17       69.41       72.70     28.79 o
   0   4  17       72.52       86.33     26.53 o
   1   4  17      242.02      263.61     35.24 o
   2   4  17      121.89      108.47     30.39 o
   3   4  17      150.70      155.80     32.04 o
   4   4  17       86.63      107.59     26.51 o
   5   4  17        7.86        6.46     26.23 o
   0   5  17       10.11       17.32     25.20 o
   1   5  17        6.78      -12.76     26.57 o
   2   5  17       22.50       17.75     25.09 o
   3   5  17        2.05        3.25     24.73 o
   4   5  17      114.31       88.51     27.68 o
   5   5  17      274.60      250.47     34.15 o
   0   6  17      101.51       95.64     25.34 o
   1   6  17       49.64       26.35     24.71 o
   2   6  17       28.80       35.45     26.16 o
   3   6  17       79.13       92.62     28.35 o
   4   6  17       47.46       72.50     23.40 o
   5   6  17       38.87       58.85     28.66 o
   0   7  17      102.02       82.29     19.46 o
   1   7  17       29.31       28.00     18.87 o
   2   7  17       70.07       49.84     19.06 o
   3   7  17       55.93       60.33     18.49 o
   4   7  17        1.30        1.33     19.12 o
   5   7  17       40.38       31.62     20.51 o
   1   8  17       24.75        5.77     21.02 o
   2   8  17      114.39      117.60     20.76 o
   3   8  17       77.11       50.03     22.05 o
   4   8  17        1.39        2.13     21.26 o
   5   8  17       14.87       29.40     28.72 o
 
